# Supplementary material for: 3-Chloro-N′-[(2-meth­oxy­naphthalen-1-yl)methyl­idene]benzohydrazide
Source: Acta Crystallogr Sect E Struct Rep Online. 2011 Jan 12;67(Pt 2):o374. doi: 10.1107/S1600536811000924 (PMC3051782; doi:10.1107/S1600536811000924)
Supplement: Supplementary file 2 [file e-67-0o374-Isup2.hkl]

# 
# h,k,l, Fc-squared, Fo-squared, sigma(Fo-squared) and status flag 
# 
data_I
_shelx_title ' A in P2(1)/c' 
_shelx_refln_list_code          4 
_shelx_F_calc_maximum      150.84 
_exptl_crystal_F_000       704.00 
_reflns_d_resolution_high  0.7828 
 
loop_ 
 _symmetry_equiv_pos_as_xyz 
 'x, y, z' 
 '-x, y+1/2, -z+1/2' 
 '-x, -y, -z' 
 'x, -y-1/2, z-1/2' 
 
_cell_length_a    12.1812 
_cell_length_b    16.9527 
_cell_length_c     8.5482 
_cell_angle_alpha  90.000 
_cell_angle_beta  109.446 
_cell_angle_gamma  90.000 
 
_shelx_F_squared_multiplier     1.000 
 
loop_ 
 _refln_index_h 
 _refln_index_k 
 _refln_index_l 
 _refln_F_squared_calc 
 _refln_F_squared_meas 
 _refln_F_squared_sigma 
 _refln_observed_status 
   2   0   0     2517.61     2434.14    178.06 o 
   3   0   0      994.14      894.38     45.51 o 
   4   0   0       26.22       31.29      5.38 o 
   5   0   0      135.75      125.95     17.67 o 
   6   0   0     3055.39     2762.17    208.41 o 
   7   0   0      946.87      879.71     48.08 o 
   8   0   0      227.17      251.79     19.57 o 
   9   0   0       72.54       75.44     19.94 o 
  10   0   0      226.36      226.08     35.11 o 
  11   0   0      673.25      671.23     70.68 o 
  12   0   0        0.08        5.89     15.40 o 
  13   0   0        0.01        2.49     16.08 o 
  14   0   0       30.27       67.51     28.77 o 
   2   1   0     6061.49     5673.94    192.39 o 
   3   1   0      279.74      269.96     15.47 o 
   4   1   0      427.46      402.15     16.21 o 
   5   1   0        9.80        7.76      5.00 o 
   6   1   0      279.28      291.56     13.90 o 
   7   1   0      177.85      193.55     11.51 o 
   8   1   0        0.01       -2.65      4.29 o 
   9   1   0      125.34      104.15     27.75 o 
  10   1   0       71.42       82.53     16.25 o 
  11   1   0       31.62       25.27     18.24 o 
  12   1   0      145.56      150.97     23.62 o 
  13   1   0       76.57       54.39     20.50 o 
  14   1   0       13.43       14.06     14.46 o 
   0   2   0      285.27      272.52     19.26 o 
   1   2   0      287.31      273.50     10.43 o 
   2   2   0    14670.44    14112.49    476.72 o 
   3   2   0        4.72        0.70      2.26 o 
   4   2   0       24.02       24.76      3.69 o 
   5   2   0      825.90      837.79     31.55 o 
   6   2   0        3.05       -2.80      2.97 o 
   7   2   0        1.28        3.70      3.44 o 
   8   2   0      321.85      282.82     15.04 o 
   9   2   0       79.09       91.22     22.20 o 
  10   2   0       15.20       21.97     10.57 o 
  11   2   0        7.03       14.20     16.99 o 
  12   2   0       40.26       69.74     17.08 o 
  13   2   0        6.98       35.20     32.96 o 
  14   2   0        1.86       -0.46     14.07 o 
   1   3   0     1371.94     1339.43     46.61 o 
   2   3   0     2193.64     2119.72     73.35 o 
   3   3   0     2592.71     2508.46     86.91 o 
   4   3   0      317.98      284.40     12.59 o 
   5   3   0       24.76       28.11      4.55 o 
   6   3   0      155.94      159.58      9.88 o 
   7   3   0       13.29       13.93      4.40 o 
   8   3   0        4.97        3.91      4.54 o 
   9   3   0       41.98       30.41     10.95 o 
  10   3   0       36.00       43.48     18.46 o 
  11   3   0       10.33       16.34     11.32 o 
  12   3   0        7.26       11.08     11.69 o 
  13   3   0       18.03       16.85     12.70 o 
  14   3   0        0.24       21.98     14.64 o 
   0   4   0     5518.47     5234.04    251.89 o 
   1   4   0    22751.44    21756.51    865.95 o 
   2   4   0     7243.97     6836.39    232.11 o 
   3   4   0      544.31      590.01     22.72 o 
   4   4   0       76.16       94.50      7.65 o 
   5   4   0      101.82      102.29      7.55 o 
   6   4   0      255.57      255.24     13.37 o 
   7   4   0      772.08      739.05     29.96 o 
   8   4   0       38.77       37.88      6.48 o 
   9   4   0        2.16      -11.02      7.35 o 
  10   4   0        6.59        0.88     13.48 o 
  11   4   0      121.33      132.46     21.22 o 
  12   4   0        0.29        9.02     10.86 o 
  13   4   0        1.20       22.38     14.30 o 
  14   4   0        6.09       20.78     13.76 o 
   1   5   0     2012.01     1941.79     68.15 o 
   2   5   0     1657.11     1666.80     59.05 o 
   3   5   0     1627.49     1599.17     56.95 o 
   4   5   0       51.39       54.73      7.07 o 
   5   5   0        1.05        2.51      3.33 o 
   6   5   0        5.41        5.43      3.80 o 
   7   5   0      263.57      295.90     15.76 o 
   8   5   0        4.27        3.78      5.06 o 
   9   5   0        0.01       -0.32      7.83 o 
  10   5   0      235.69      194.07     23.58 o 
  11   5   0       32.90       33.75     13.12 o 
  12   5   0       42.60       46.81     15.26 o 
  13   5   0        0.00       11.75     12.83 o 
  14   5   0       17.91       30.53     15.61 o 
   0   6   0      254.16      288.99     17.80 o 
   1   6   0     1324.56     1131.93     41.01 o 
   2   6   0      831.35      867.13     32.45 o 
   3   6   0     2516.54     2508.07     88.07 o 
   4   6   0      299.34      333.59     15.19 o 
   5   6   0     3062.06     3188.61    112.16 o 
   6   6   0        0.05        1.86      4.02 o 
   7   6   0      343.58      343.22     17.50 o 
   8   6   0      373.06      364.50     36.23 o 
   9   6   0      486.70      563.36     42.68 o 
  10   6   0      152.55      190.47     24.20 o 
  11   6   0       58.29       55.72     17.78 o 
  12   6   0       16.67       38.91     14.93 o 
  13   6   0       16.94       28.08     21.07 o 
  14   6   0        3.00       31.15     16.67 o 
   1   7   0      982.22     1027.38     38.08 o 
   2   7   0      395.60      368.28     16.16 o 
   3   7   0      128.70      113.68      8.58 o 
   4   7   0     2427.97     2436.34     86.45 o 
   5   7   0      441.49      465.35     20.66 o 
   6   7   0        1.50        5.69      4.41 o 
   7   7   0       43.90       51.19      7.53 o 
   8   7   0       80.75       64.10      9.80 o 
   9   7   0       85.06       45.44     11.82 o 
  10   7   0      262.60      285.09     53.80 o 
  11   7   0       21.11       35.17     13.90 o 
  12   7   0       12.10       22.41     13.74 o 
  13   7   0        3.29       29.17     23.67 o 
   0   8   0     4384.24     3994.53    262.10 o 
   1   8   0      128.93      174.93     10.16 o 
   2   8   0      789.46      774.53     30.20 o 
   3   8   0     1352.40     1317.15     48.98 o 
   4   8   0        3.07       -2.27      3.62 o 
   5   8   0      234.03      256.05     22.91 o 
   6   8   0       24.87       22.70      6.83 o 
   7   8   0      153.17      154.72     22.17 o 
   8   8   0        0.18       -0.46      6.15 o 
   9   8   0      130.16      144.46     14.80 o 
  10   8   0        0.23        9.19     11.50 o 
  11   8   0       18.10        4.96     11.86 o 
  12   8   0       14.30       31.26     20.61 o 
  13   8   0        0.17       13.08     26.50 o 
   1   9   0       78.57       90.27     15.92 o 
   2   9   0        0.11        0.51      3.59 o 
   3   9   0      268.79      277.55     14.78 o 
   4   9   0       30.09       35.17      9.37 o 
   5   9   0       45.22       45.62      8.80 o 
   6   9   0       55.73       57.74      8.08 o 
   7   9   0       49.79       51.14     12.98 o 
   8   9   0      284.95      328.54     22.23 o 
   9   9   0       97.28      111.00     13.38 o 
  10   9   0       11.53       13.59     11.86 o 
  11   9   0        5.06       16.89     13.23 o 
  12   9   0        4.29       24.51     14.70 o 
  13   9   0        8.07       20.13     16.96 o 
   0  10   0      541.22      547.87     32.56 o 
   1  10   0      187.72      195.16     11.78 o 
   2  10   0      267.52      269.17     14.66 o 
   3  10   0       80.71       80.51      8.32 o 
   4  10   0       43.26       36.29      9.94 o 
   5  10   0        0.23        1.39      4.66 o 
   6  10   0       35.79       38.41      7.56 o 
   7  10   0      848.27      903.88     37.57 o 
   8  10   0      460.82      484.26     29.23 o 
   9  10   0       11.62        6.72      7.55 o 
  10  10   0       26.34       31.96     14.53 o 
  11  10   0        0.06       30.67     13.64 o 
  12  10   0        7.74       15.98     14.83 o 
  13  10   0       26.90       36.02     24.24 o 
   1  11   0      136.51      154.79     13.94 o 
   2  11   0       75.56       78.99      8.39 o 
   3  11   0      941.64      880.78     35.64 o 
   4  11   0       82.17      103.87     11.38 o 
   5  11   0       59.15       70.75     14.15 o 
   6  11   0      524.72      541.72     27.76 o 
   7  11   0      201.22      211.26     15.11 o 
   8  11   0       25.41       25.49     12.15 o 
   9  11   0        6.36       10.14     11.36 o 
  10  11   0       13.74       -1.13     14.95 o 
  11  11   0       39.22       55.28     22.88 o 
  12  11   0        0.03        2.04     16.08 o 
   0  12   0      456.05      509.69     32.31 o 
   1  12   0       14.51       20.01      5.82 o 
   2  12   0      131.92      143.57     14.68 o 
   3  12   0       25.79       30.92     10.01 o 
   4  12   0      273.41      253.57     18.02 o 
   5  12   0       44.21       61.71     10.14 o 
   6  12   0      175.13      192.85     26.36 o 
   7  12   0      108.12       72.63     21.22 o 
   8  12   0       76.43       89.47     21.07 o 
   9  12   0        7.21       14.34      9.46 o 
  10  12   0        2.26       17.22     18.80 o 
  11  12   0        0.30       41.00     21.07 o 
  12  12   0        0.02       32.62     21.29 o 
   1  13   0      171.13      184.72     18.49 o 
   2  13   0       13.51        5.14      9.79 o 
   3  13   0       58.21       57.56     10.00 o 
   4  13   0      371.03      318.03     21.18 o 
   5  13   0      363.90      411.93     26.29 o 
   6  13   0       58.96       56.70     10.60 o 
   7  13   0      231.94      240.16     19.03 o 
   8  13   0        9.99        6.43     13.93 o 
   9  13   0       36.73       57.19     13.48 o 
  10  13   0        0.18       18.80     18.58 o 
  11  13   0        0.49       35.11     19.71 o 
   0  14   0       11.80       16.31     12.91 o 
   1  14   0      173.63      160.53     36.70 o 
   2  14   0       19.41       18.45     11.21 o 
   3  14   0        6.85       13.92      8.90 o 
   4  14   0      624.12      605.94     69.55 o 
   5  14   0      364.48      408.44    105.45 o 
   6  14   0       31.06       22.86     10.34 o 
   7  14   0      166.07      205.79     18.07 o 
   8  14   0       44.38       78.65     15.82 o 
   9  14   0       55.29       73.71     33.19 o 
  10  14   0        2.44       19.48     18.35 o 
  11  14   0        0.64       30.36     20.39 o 
   1  15   0        1.89        8.70      8.33 o 
   2  15   0       11.03       11.34      8.64 o 
   3  15   0       73.49       71.56     47.46 o 
   4  15   0       37.00       33.37     20.84 o 
   5  15   0      178.45      212.81     41.23 o 
   6  15   0       66.25       37.22     36.47 o 
   7  15   0      107.27      121.06     18.50 o 
   8  15   0       25.00       46.21     18.58 o 
   9  15   0       24.44       34.43     18.12 o 
   0  16   0       36.82        1.81     12.46 o 
   1  16   0        1.49       -3.60      8.27 o 
   2  16   0       42.08       62.68     20.73 o 
   3  16   0        0.98        5.67      8.86 o 
   4  16   0      206.14      206.64     23.90 o 
   5  16   0       63.01       69.08     15.13 o 
   6  16   0       12.36        1.64      9.77 o 
   7  16   0        0.70        3.87     16.08 o 
   8  16   0       10.85       17.44     15.18 o 
   9  16   0        2.27        8.16     16.31 o 
   1  17   0       10.71       21.52     11.55 o 
   2  17   0       16.44       29.00     11.36 o 
   3  17   0       43.14       48.42     13.27 o 
   4  17   0       43.69       22.76     12.40 o 
   5  17   0        2.09       -0.56     17.44 o 
   6  17   0        0.23       12.75     11.92 o 
   7  17   0        0.44       -6.80     14.72 o 
   8  17   0       15.92       12.46     17.44 o 
   9  17   0        1.22      -11.33     15.86 o 
   0  18   0        4.66       25.37     16.54 o 
   1  18   0        1.65       -0.45      9.48 o 
   2  18   0       51.53       31.27     15.97 o 
   3  18   0        1.09       -7.92     10.38 o 
   4  18   0       14.49       24.23     21.52 o 
   5  18   0        6.56        4.48     11.39 o 
   6  18   0        3.04       19.98     13.21 o 
   7  18   0       16.00        0.00     16.99 o 
   8  18   0        3.97        7.48     18.80 o 
   1  19   0        2.12        7.52     11.55 o 
   2  19   0       43.35       46.01     15.36 o 
   3  19   0       18.42        5.77     15.18 o 
   4  19   0        0.10        2.04     12.46 o 
   5  19   0        2.97       -3.87     15.06 o 
   6  19   0       34.79       17.44     13.44 o 
   7  19   0        3.48       10.87     19.03 o 
   0  20   0       22.12        2.72     17.67 o 
   1  20   0        9.17       -6.07     11.34 o 
   2  20   0        3.67        0.40     11.93 o 
   3  20   0        0.12       18.48     13.75 o 
   4  20   0       15.55        7.65     13.45 o 
   5  20   0       19.35       24.62     15.36 o 
   1  21   0       13.96       21.60     14.48 o 
   2  21   0        1.16       -1.46     13.04 o 
   3  21   0       43.83       59.00     19.65 o 
 -15   1   1        0.53       16.33     15.84 o 
 -14   1   1        2.76        5.82     12.49 o 
 -13   1   1        1.62       14.44     11.60 o 
 -12   1   1       91.24       92.54     18.32 o 
 -11   1   1      359.71      406.83     34.99 o 
 -10   1   1       12.24       30.26     11.02 o 
  -9   1   1      372.60      376.02     19.36 o 
  -8   1   1      110.02      101.54      9.53 o 
  -7   1   1      526.68      545.33     23.19 o 
  -6   1   1        0.08        2.74      3.48 o 
  -5   1   1       56.21       68.60     13.02 o 
  -4   1   1      963.38      875.26     38.26 o 
  -3   1   1     3031.46     2933.03    119.17 o 
  -2   1   1      133.68      134.37      7.84 o 
  -1   1   1     1882.12     1730.95     67.83 o 
   0   1   1     2889.85     2841.15    137.50 o 
   1   1   1      109.07      115.83      8.95 o 
   2   1   1       37.14       32.38      7.25 o 
   3   1   1      250.33      239.65     12.01 o 
   4   1   1       99.10      106.36      6.11 o 
   5   1   1     1915.27     1900.94     79.62 o 
   6   1   1      484.75      476.15     19.40 o 
   7   1   1      101.43      106.11     17.67 o 
   8   1   1       94.15      124.33     17.78 o 
   9   1   1        4.27       -3.72      7.93 o 
  10   1   1       18.46       13.44     10.07 o 
  11   1   1        7.44       26.41     12.61 o 
  12   1   1        0.30        0.74     10.26 o 
  13   1   1       26.21       54.60     18.62 o 
  14   1   1        1.15       15.79     15.01 o 
 -15   2   1        0.32        4.29     14.00 o 
 -14   2   1       15.16       13.56     12.58 o 
 -13   2   1       84.81       68.56     17.44 o 
 -12   2   1      206.96      214.52     26.36 o 
 -11   2   1      318.85      333.83     31.23 o 
 -10   2   1     1968.55     1929.56     84.99 o 
  -9   2   1       18.32       22.80      7.72 o 
  -8   2   1        0.00       -0.96      3.98 o 
  -7   2   1      340.63      370.68     17.56 o 
  -6   2   1        5.28        6.74      5.54 o 
  -5   2   1       38.52       23.98      4.42 o 
  -4   2   1     3042.57     2823.63     98.12 o 
  -3   2   1    10109.40     9494.82    322.40 o 
  -2   2   1     2610.50     2475.93     85.47 o 
  -1   2   1     1859.39     1773.90     69.65 o 
   0   2   1      304.92      329.28     14.38 o 
   1   2   1    17173.61    17099.80    653.44 o 
   2   2   1      229.68      211.85     11.12 o 
   3   2   1     7395.87     6963.02    267.09 o 
   4   2   1     6811.87     6793.29    230.84 o 
   5   2   1      565.35      583.61     22.88 o 
   6   2   1       86.20      117.38     13.93 o 
   7   2   1        7.79       13.20      9.51 o 
   8   2   1       24.88       36.29     19.26 o 
   9   2   1       49.90       50.26     13.29 o 
  10   2   1       71.56       95.59     18.24 o 
  11   2   1      264.85      325.74     33.82 o 
  12   2   1       61.12       47.94     16.07 o 
  13   2   1        1.10        3.51     12.49 o 
  14   2   1        0.01        9.68     21.97 o 
 -14   3   1       20.33       41.27     22.43 o 
 -13   3   1       31.60       21.69     13.05 o 
 -12   3   1        1.01       -4.11      9.29 o 
 -11   3   1       63.80       58.54     14.57 o 
 -10   3   1      369.73      336.29     22.33 o 
  -9   3   1      309.81      304.53     17.11 o 
  -8   3   1      127.73      134.80     10.51 o 
  -7   3   1        5.33        2.00      3.92 o 
  -6   3   1       13.64       16.22      4.26 o 
  -5   3   1        8.07        6.91      3.47 o 
  -4   3   1       22.61       34.74      4.66 o 
  -3   3   1      269.66      280.77     12.39 o 
  -2   3   1      314.66      266.43     11.25 o 
  -1   3   1     1455.48     1477.52     58.72 o 
   0   3   1      262.88      263.69     14.32 o 
   1   3   1     1541.17     1564.93     54.47 o 
   2   3   1     4099.03     3905.20    133.44 o 
   3   3   1      848.57      945.14     34.25 o 
   4   3   1      858.13      812.05     32.56 o 
   5   3   1      145.45      133.17      8.07 o 
   6   3   1     1270.29     1265.21     46.57 o 
   7   3   1       47.94       56.71     12.10 o 
   8   3   1        0.29       -9.47      6.97 o 
   9   3   1       82.53       45.61     12.99 o 
  10   3   1        8.74       14.36      9.69 o 
  11   3   1       28.60       43.92     15.52 o 
  12   3   1       38.92       61.44     17.73 o 
  13   3   1        3.09       10.30     32.06 o 
 -14   4   1        7.38       32.65     14.12 o 
 -13   4   1       11.30       11.95     19.14 o 
 -12   4   1       24.07       32.04     12.32 o 
 -11   4   1        2.07       26.39     11.77 o 
 -10   4   1        9.87       11.73      6.87 o 
  -9   4   1      422.15      383.82     21.06 o 
  -8   4   1      393.73      342.07     21.19 o 
  -7   4   1      315.98      314.05     16.45 o 
  -6   4   1        2.53        1.41      3.64 o 
  -5   4   1     8339.07     8346.85    285.77 o 
  -4   4   1      940.74     1031.05     38.38 o 
  -3   4   1     2616.81     2601.36     90.64 o 
  -2   4   1     6373.84     6154.21    209.65 o 
  -1   4   1     2479.37     2552.30    125.24 o 
   0   4   1      739.33      719.92     35.39 o 
   1   4   1     5420.62     5337.77    181.84 o 
   2   4   1     1862.61     1775.93     62.27 o 
   3   4   1       51.16       51.64      4.64 o 
   4   4   1        4.03        5.74      2.81 o 
   5   4   1       13.41       18.98      3.98 o 
   6   4   1     1779.34     1799.94     64.88 o 
   7   4   1       46.05       67.11      8.40 o 
   8   4   1       12.96       -3.14      7.52 o 
   9   4   1       23.12       39.05     19.60 o 
  10   4   1       39.91       31.48     12.70 o 
  11   4   1        0.82        1.25     10.29 o 
  12   4   1       15.67       31.59     25.49 o 
  13   4   1        6.02        6.13     13.17 o 
 -14   5   1        0.28       13.61     13.77 o 
 -13   5   1        0.40       10.59     10.54 o 
 -12   5   1       15.85       16.06     11.50 o 
 -11   5   1        6.74        2.49      9.77 o 
 -10   5   1       18.57       15.20      7.36 o 
  -9   5   1       40.37       41.48      9.84 o 
  -8   5   1      436.47      421.90     21.84 o 
  -7   5   1      545.22      548.46     23.81 o 
  -6   5   1      167.51      138.15     10.04 o 
  -5   5   1      453.02      538.22     22.60 o 
  -4   5   1     1078.63     1137.81     42.39 o 
  -3   5   1      163.79      172.73     10.66 o 
  -2   5   1       29.31       32.41      5.20 o 
  -1   5   1     1580.32     1502.93     60.92 o 
   0   5   1      891.41      888.82     32.28 o 
   1   5   1     1290.84     1232.01     43.93 o 
   2   5   1      446.98      439.18     17.55 o 
   3   5   1      675.87      690.66     26.43 o 
   4   5   1        5.90        7.85      3.25 o 
   5   5   1      430.38      435.74     18.75 o 
   6   5   1       56.96       64.12      6.62 o 
   7   5   1      185.97      169.49     16.88 o 
   8   5   1      177.61      156.12     25.94 o 
   9   5   1        7.81        9.79     10.32 o 
  10   5   1       52.69       39.07     20.28 o 
  11   5   1        8.47       11.07     11.69 o 
  12   5   1        1.54        0.31     12.28 o 
  13   5   1        0.14       12.58     14.31 o 
 -14   6   1       11.98       24.34     14.74 o 
 -13   6   1       24.78       44.47     15.32 o 
 -12   6   1      143.60      112.25     32.73 o 
 -11   6   1       22.64       47.45     13.68 o 
 -10   6   1      143.86      165.61     15.75 o 
  -9   6   1      159.62      156.10     12.65 o 
  -8   6   1        0.97        6.09      5.08 o 
  -7   6   1        7.05        9.51      5.04 o 
  -6   6   1      395.37      414.30     19.50 o 
  -5   6   1      219.85      227.36     12.77 o 
  -4   6   1        0.26        0.42      3.29 o 
  -3   6   1      102.89       88.56      9.29 o 
  -2   6   1     1757.78     1749.19     62.30 o 
  -1   6   1      715.49      720.87     31.76 o 
   0   6   1       88.22      103.66      7.59 o 
   1   6   1        1.14       -2.70      2.42 o 
   2   6   1      906.02      902.08     33.73 o 
   3   6   1       46.42       44.31      5.08 o 
   4   6   1      190.53      180.07     10.41 o 
   5   6   1      935.88      938.73     36.18 o 
   6   6   1        5.40        3.04      3.82 o 
   7   6   1       13.32       28.00      6.82 o 
   8   6   1       16.67       10.71      9.74 o 
   9   6   1      137.81      178.20     51.42 o 
  10   6   1        0.72       10.34     10.77 o 
  11   6   1       14.83       28.32     14.18 o 
  12   6   1        0.66       12.46     13.23 o 
  13   6   1        1.71        9.71     13.98 o 
 -14   7   1        6.67       18.36     16.08 o 
 -13   7   1        4.86       14.40     15.52 o 
 -12   7   1        0.07        8.72     12.17 o 
 -11   7   1       85.58      100.19     24.92 o 
 -10   7   1        7.34        9.16      7.32 o 
  -9   7   1      321.57      266.43     25.79 o 
  -8   7   1       82.39       76.20      9.16 o 
  -7   7   1       10.77       13.24      5.37 o 
  -6   7   1        9.34       13.03      5.56 o 
  -5   7   1      130.53      124.34     11.22 o 
  -4   7   1       47.40       32.50      5.33 o 
  -3   7   1      832.47      846.42     32.64 o 
  -2   7   1      303.98      287.43     14.16 o 
  -1   7   1     1254.96     1300.66     54.18 o 
   0   7   1       89.47       93.18      6.80 o 
   1   7   1       84.56       85.54      7.39 o 
   2   7   1      257.68      290.80     13.67 o 
   3   7   1      107.11      101.24      9.68 o 
   4   7   1      521.75      535.84     25.92 o 
   5   7   1       62.85       66.50     12.23 o 
   6   7   1        1.12       -3.76      3.87 o 
   7   7   1        1.57       -1.19      4.67 o 
   8   7   1      149.09      137.88     19.67 o 
   9   7   1        0.32       -6.16      9.36 o 
  10   7   1        0.51       -2.22     10.67 o 
  11   7   1        7.01       13.37     13.58 o 
  12   7   1        6.59       17.43     14.32 o 
  13   7   1       11.39        9.24     27.98 o 
 -14   8   1        0.01       45.29     25.26 o 
 -13   8   1       18.85       62.72     17.78 o 
 -12   8   1        5.22        8.81     12.57 o 
 -11   8   1       65.26       95.74     18.80 o 
 -10   8   1       85.27       77.58     13.43 o 
  -9   8   1      116.08      122.36     11.98 o 
  -8   8   1      722.89      757.49     32.70 o 
  -7   8   1        9.62        2.32      4.62 o 
  -6   8   1        0.18        4.12     10.37 o 
  -5   8   1      666.14      657.49     27.66 o 
  -4   8   1     2673.15     2554.41     90.74 o 
  -3   8   1     1701.38     1729.25     62.64 o 
  -2   8   1     1924.28     2009.77     71.96 o 
  -1   8   1       17.44        0.78      6.23 o 
   0   8   1      163.12      182.95     11.77 o 
   1   8   1     1225.20     1180.71     43.82 o 
   2   8   1      115.61       94.05      7.56 o 
   3   8   1      902.70      915.47     34.92 o 
   4   8   1       11.09       17.70      7.19 o 
   5   8   1        0.18       -2.66      3.29 o 
   6   8   1      251.38      212.49     13.22 o 
   7   8   1        3.12        7.65      6.12 o 
   8   8   1        2.09       13.29     10.18 o 
   9   8   1       26.54       55.98     29.22 o 
  10   8   1       54.77       75.48     17.31 o 
  11   8   1        0.00        8.31     12.81 o 
  12   8   1        2.11       23.59     15.37 o 
  13   8   1       12.08       17.32     15.88 o 
 -13   9   1        5.06       20.16     18.80 o 
 -12   9   1        5.53       14.57     13.66 o 
 -11   9   1       70.20       85.03     18.74 o 
 -10   9   1       21.87       26.13      9.40 o 
  -9   9   1        7.63       -2.62      6.67 o 
  -8   9   1      113.05      111.30     13.05 o 
  -7   9   1      693.62      678.45     29.79 o 
  -6   9   1      457.31      473.27     22.45 o 
  -5   9   1       68.85       74.03      8.42 o 
  -4   9   1       44.43       47.46      8.86 o 
  -3   9   1      183.10      187.56     11.63 o 
  -2   9   1       42.55       46.16      5.89 o 
  -1   9   1        2.96        0.71      3.57 o 
   0   9   1     3545.23     3525.14    122.95 o 
   1   9   1      226.30      211.92     13.01 o 
   2   9   1      242.51      271.90     14.27 o 
   3   9   1      132.63      126.77     15.65 o 
   4   9   1        2.67        6.85      4.42 o 
   5   9   1       25.33       20.08      5.48 o 
   6   9   1        0.36        0.05      4.68 o 
   7   9   1      171.07      167.00     15.14 o 
   8   9   1       14.64       -5.82      9.72 o 
   9   9   1       18.35       24.19     16.54 o 
  10   9   1        2.52       17.65     12.84 o 
  11   9   1       13.12        9.74     13.59 o 
  12   9   1       27.16       50.53     23.11 o 
 -13  10   1       13.64       41.46     20.84 o 
 -12  10   1        1.42       16.76     17.22 o 
 -11  10   1        3.63       27.86     18.58 o 
 -10  10   1       17.39       14.14      9.62 o 
  -9  10   1       31.20       32.97      9.32 o 
  -8  10   1      105.77      105.69     15.66 o 
  -7  10   1       56.95       59.43     11.52 o 
  -6  10   1       26.65       22.20      6.38 o 
  -5  10   1        0.73        1.34      4.64 o 
  -4  10   1        5.41        3.88      4.54 o 
  -3  10   1        6.42        6.78      7.29 o 
  -2  10   1       47.99       46.32      6.53 o 
  -1  10   1      469.19      485.83     21.04 o 
   0  10   1      632.05      641.12     26.49 o 
   1  10   1      247.11      257.07     14.03 o 
   2  10   1      626.67      610.43     25.45 o 
   3  10   1      129.33      131.11     11.72 o 
   4  10   1       39.18       36.62      7.95 o 
   5  10   1      180.61      202.69     13.46 o 
   6  10   1      140.10      153.74     12.25 o 
   7  10   1        1.32        2.30      6.64 o 
   8  10   1       25.16       18.29     11.59 o 
   9  10   1        2.91       12.11     16.42 o 
  10  10   1        0.36       -6.61     11.04 o 
  11  10   1        1.52       26.27     16.06 o 
  12  10   1        4.62       20.95     16.96 o 
 -13  11   1        0.52       46.67     22.65 o 
 -12  11   1        4.46        9.06     16.08 o 
 -11  11   1       11.77       36.47     18.80 o 
 -10  11   1        0.88       13.30     10.07 o 
  -9  11   1        0.41       -2.66     10.45 o 
  -8  11   1        0.44       18.69      8.30 o 
  -7  11   1        7.36        4.35      6.87 o 
  -6  11   1        1.25       -2.56      6.01 o 
  -5  11   1       37.91       35.21      8.68 o 
  -4  11   1       91.25       83.36     10.72 o 
  -3  11   1      677.33      661.79     32.40 o 
  -2  11   1      272.73      340.48     20.74 o 
  -1  11   1      553.29      556.77     27.96 o 
   0  11   1      133.79      137.01     12.72 o 
   1  11   1       95.89      106.88      9.39 o 
   2  11   1        0.27       -5.75      4.07 o 
   3  11   1        3.96        4.52      4.56 o 
   4  11   1      129.01      124.57     12.49 o 
   5  11   1     1094.55     1059.89     42.80 o 
   6  11   1      112.29      108.60     10.90 o 
   7  11   1       39.13       45.75      9.93 o 
   8  11   1       16.76       17.31     12.10 o 
   9  11   1        8.27        8.09     10.98 o 
  10  11   1        1.77        8.68     23.67 o 
  11  11   1       13.17       35.15     17.89 o 
  12  11   1       12.98        0.45     16.92 o 
 -12  12   1        0.72        2.04     18.35 o 
 -11  12   1        8.24       37.61     21.97 o 
 -10  12   1       44.48       53.61     13.45 o 
  -9  12   1       83.09       74.48     23.45 o 
  -8  12   1        9.77        1.33      7.72 o 
  -7  12   1      144.24      154.03     15.50 o 
  -6  12   1       62.59       71.49     11.58 o 
  -5  12   1     1002.20      931.07     44.29 o 
  -4  12   1       47.17       49.22     11.76 o 
  -3  12   1     1313.70     1302.81     57.83 o 
  -2  12   1      151.00      146.99     14.10 o 
  -1  12   1       12.47        3.93      8.78 o 
   0  12   1      143.10      154.05     13.57 o 
   1  12   1        5.78        8.29      5.86 o 
   2  12   1       82.23       99.06     11.33 o 
   3  12   1      108.25      121.90     13.50 o 
   4  12   1      269.37      266.70     16.22 o 
   5  12   1      102.10       91.28     10.12 o 
   6  12   1       73.48       67.05     13.18 o 
   7  12   1        8.20        6.80      7.82 o 
   8  12   1       26.58       25.39     13.11 o 
   9  12   1        1.06       24.82     12.86 o 
  10  12   1        3.95       13.06     13.20 o 
  11  12   1       23.81       83.37     25.37 o 
 -12  13   1        0.15        0.45     19.26 o 
 -11  13   1        0.96       28.77     21.07 o 
 -10  13   1       13.67        9.25     10.10 o 
  -9  13   1        2.94       18.94     10.25 o 
  -8  13   1        3.90       -2.46     16.22 o 
  -7  13   1      107.31       99.57     13.45 o 
  -6  13   1       93.37       89.69     13.01 o 
  -5  13   1      879.50      972.59     46.20 o 
  -4  13   1      278.94      263.21     19.55 o 
  -3  13   1       80.02       76.78     15.69 o 
  -2  13   1      271.27      268.27     20.09 o 
  -1  13   1       82.20       85.64     15.97 o 
   0  13   1       32.29       28.56      9.18 o 
   1  13   1       85.16       95.20     11.60 o 
   2  13   1        8.97        6.97      6.61 o 
   3  13   1        1.07       -7.60      5.49 o 
   4  13   1        9.22        1.70      6.16 o 
   5  13   1        0.05        1.49      7.06 o 
   6  13   1        9.67        5.44      7.63 o 
   7  13   1       16.17       16.38     11.14 o 
 -11  14   1        0.21       67.28     23.56 o 
 -10  14   1       19.71       20.40     22.65 o 
  -9  14   1        1.20       -5.80     10.14 o 
  -8  14   1        0.03       -6.01      6.71 o 
  -7  14   1        3.05       12.06     11.17 o 
  -6  14   1       89.75      110.58     14.52 o 
  -5  14   1        1.02        8.81     14.90 o 
  -4  14   1        5.25        5.67      9.50 o 
  -3  14   1       45.19       37.07      9.55 o 
  -2  14   1       72.53       80.60     19.55 o 
  -1  14   1       77.26       80.62     14.32 o 
   0  14   1        7.47       22.09      9.51 o 
   1  14   1       33.13       32.62      8.65 o 
   2  14   1        6.50       24.47      9.77 o 
   3  14   1       52.07       55.23     12.40 o 
   4  14   1       22.16       19.75      9.29 o 
   5  14   1      112.84       83.88     15.06 o 
   6  14   1       44.08       28.99     11.43 o 
   7  14   1        0.18       17.90     13.37 o 
   8  14   1       85.08       83.14     20.84 o 
 -10  15   1        2.30       12.12     11.23 o 
  -9  15   1       23.96        4.58     20.05 o 
  -8  15   1       35.05       43.75     23.23 o 
  -7  15   1       17.26       20.93     14.29 o 
  -6  15   1       65.02       43.43     11.78 o 
  -5  15   1       13.83       13.77     14.09 o 
  -4  15   1        8.27        7.33      8.96 o 
  -3  15   1       14.42       12.61      9.37 o 
  -2  15   1      147.30      122.46     17.61 o 
  -1  15   1        0.44       -6.40      7.26 o 
   0  15   1       51.70       29.23     34.09 o 
   1  15   1        0.76       -2.95      7.55 o 
   2  15   1       40.75       38.47     11.33 o 
   3  15   1       35.49       26.82     10.63 o 
   4  15   1        0.71        5.21      8.70 o 
   5  15   1        2.76       -2.57      8.87 o 
   6  15   1       40.30       39.19     16.31 o 
   7  15   1        7.60        6.57     13.59 o 
   8  15   1        2.16        0.45     14.27 o 
 -10  16   1        0.25       -6.34     14.95 o 
  -9  16   1        1.34       10.19     15.86 o 
  -8  16   1       29.21       15.28     12.35 o 
  -7  16   1       22.24       17.71     11.21 o 
  -6  16   1        5.19        0.10      8.70 o 
  -5  16   1       11.93       -0.52      8.16 o 
  -4  16   1        7.30       27.76     15.63 o 
  -3  16   1      164.32      197.67     22.70 o 
  -2  16   1        3.61       -8.12      7.76 o 
  -1  16   1       12.02      -11.32      7.55 o 
   0  16   1       26.06       41.66     24.01 o 
   1  16   1        0.36       -1.68      8.15 o 
   2  16   1       23.64       32.67     33.19 o 
   3  16   1        9.62       -0.40      8.96 o 
   4  16   1       12.77       21.78     10.83 o 
   5  16   1        3.21        9.08     10.32 o 
   6  16   1       16.49       16.76     14.72 o 
   7  16   1        4.52        3.62     14.50 o 
   8  16   1       18.48       18.80     17.67 o 
  -9  17   1       11.35       19.94     19.48 o 
  -8  17   1        1.78        1.72     11.63 o 
  -7  17   1       20.93       -3.09     10.94 o 
  -6  17   1       17.81        5.32     10.50 o 
  -5  17   1       22.84       27.04     11.89 o 
  -4  17   1       23.59       52.63     28.66 o 
  -3  17   1        3.77       -1.81     10.31 o 
  -2  17   1       25.79       36.02     12.00 o 
  -1  17   1       46.07       48.35     21.29 o 
   0  17   1       16.89        7.81     14.27 o 
   1  17   1        1.01       10.65     10.25 o 
   2  17   1       18.35       18.39     10.70 o 
   3  17   1       10.69        7.13     10.12 o 
   4  17   1       30.74       33.54     13.44 o 
   5  17   1        0.12      -12.67     10.07 o 
   6  17   1       32.26       14.50     16.54 o 
   7  17   1        0.00       15.63     16.76 o 
  -8  18   1        1.10        8.43     13.95 o 
  -7  18   1        3.55        7.61     12.83 o 
  -6  18   1       21.88       25.66     13.19 o 
  -5  18   1        2.76        8.94     11.16 o 
  -4  18   1        0.01       -0.69     10.95 o 
  -3  18   1       25.63       20.84     12.16 o 
  -2  18   1        0.15       -5.12      9.12 o 
  -1  18   1       71.35       68.45     22.77 o 
   0  18   1        4.11       12.71     11.34 o 
   1  18   1       22.52       32.52     20.84 o 
   2  18   1       16.46       18.45     11.34 o 
   3  18   1        6.40        9.88     11.57 o 
   4  18   1        6.27        0.57     12.17 o 
   5  18   1       25.04       30.25     16.08 o 
   6  18   1        1.44       -4.53     14.05 o 
   7  18   1        0.50      -11.55     16.31 o 
  -7  19   1        6.86       21.77     28.88 o 
  -6  19   1        0.54       -2.51     16.31 o 
  -5  19   1       13.68       16.09     14.27 o 
  -4  19   1        0.04       -4.92     10.93 o 
  -3  19   1        1.15       16.84     12.83 o 
  -2  19   1       16.05       41.00     24.35 o 
  -1  19   1        1.55       -0.70     11.13 o 
   0  19   1       29.34        5.97     11.04 o 
   1  19   1        0.72        5.16     16.08 o 
   2  19   1       36.94       28.95     16.20 o 
   3  19   1        7.91       10.39     12.80 o 
   4  19   1       15.50       12.71     13.32 o 
   5  19   1        0.02       -1.16     12.55 o 
   6  19   1        0.04      -11.78     14.95 o 
  -5  20   1        2.36        8.59     13.00 o 
  -4  20   1        5.61       27.84     14.51 o 
  -3  20   1        0.55       -3.98     11.48 o 
  -2  20   1        0.61       -3.50     17.67 o 
  -1  20   1       15.61        9.32     24.13 o 
   0  20   1        1.06       -5.01     12.09 o 
   1  20   1        0.07        6.63     12.30 o 
   2  20   1       11.75       -4.78     13.13 o 
   3  20   1        0.02        6.08     14.84 o 
   4  20   1        0.58       12.50     14.53 o 
  -3  21   1        0.01       12.30     14.95 o 
  -2  21   1        5.29       18.05     15.57 o 
  -1  21   1        5.27       13.29     14.15 o 
   0  21   1        0.64        9.97     13.13 o 
   1  21   1       10.10       24.76     16.08 o 
   2  21   1        0.11        4.36     14.01 o 
 -15   0   2        7.42       11.33     19.71 o 
 -14   0   2       22.88       65.47     24.69 o 
 -13   0   2      109.61      110.78     28.09 o 
 -12   0   2      489.32      453.30     53.92 o 
 -11   0   2       31.94       23.59     10.16 o 
 -10   0   2      294.80      263.92     35.57 o 
  -9   0   2      973.07      891.42     77.48 o 
  -8   0   2      669.00      661.22     40.31 o 
  -7   0   2     5696.94     5672.64    278.00 o 
  -6   0   2      863.90      825.24     46.67 o 
  -5   0   2      707.32      716.67     40.31 o 
  -4   0   2     3187.27     3166.87    156.84 o 
  -3   0   2      252.02      278.60     18.28 o 
  -2   0   2      558.77      583.54     31.92 o 
  -1   0   2     5162.72     4816.85    232.92 o 
   0   0   2     1383.75     1250.09     62.67 o 
   1   0   2    22218.81    22653.71   1633.33 o 
   2   0   2     6713.85     6715.47    490.23 o 
   3   0   2      787.38      789.26     65.92 o 
   4   0   2       23.20       16.54      9.74 o 
   5   0   2      686.29      739.87     65.47 o 
   6   0   2        0.78       13.82     10.19 o 
   7   0   2      134.24      138.19     26.05 o 
   8   0   2       73.66       50.52     19.03 o 
   9   0   2       14.52        5.44     13.14 o 
  10   0   2      165.72      179.64     36.70 o 
  11   0   2       15.85       28.32     21.29 o 
  12   0   2       76.88       77.70     28.09 o 
  13   0   2      108.79      133.43     36.93 o 
 -15   1   2        1.33       20.73     14.10 o 
 -14   1   2        2.27       30.00     14.01 o 
 -13   1   2        1.96        9.75     10.45 o 
 -12   1   2       14.36       28.04     12.26 o 
 -11   1   2        0.83        0.09      6.35 o 
 -10   1   2      594.90      598.78     27.34 o 
  -9   1   2      121.16      139.05     11.61 o 
  -8   1   2      371.87      395.50     23.52 o 
  -7   1   2      183.50      201.74     14.90 o 
  -6   1   2     1997.71     2018.37     73.18 o 
  -5   1   2     1111.07     1093.07     41.09 o 
  -4   1   2     2211.78     2210.31     78.39 o 
  -3   1   2       65.38       78.87      6.35 o 
  -2   1   2     1552.02     1446.52     58.12 o 
  -1   1   2      228.53      253.15     12.33 o 
   0   1   2    15744.14    14762.63    590.17 o 
   1   1   2     7861.50     7613.28    305.36 o 
   2   1   2     1875.59     1816.37     97.79 o 
   3   1   2      736.61      634.93     38.76 o 
   4   1   2       79.10       95.50     12.65 o 
   5   1   2        0.22       -1.80      5.42 o 
   6   1   2       10.53       -4.11      6.29 o 
   7   1   2       93.72       85.84     15.43 o 
   8   1   2       31.33       46.26     13.09 o 
   9   1   2       31.72       29.14     11.77 o 
  10   1   2        0.17       -0.15     10.01 o 
  11   1   2        1.69        9.81     12.25 o 
  12   1   2       32.44       44.83     17.05 o 
  13   1   2       10.90       12.18     14.65 o 
 -15   2   2        8.13       37.68     16.37 o 
 -14   2   2        5.00       14.11     12.48 o 
 -13   2   2       19.10       22.11     11.68 o 
 -12   2   2       11.50       13.34     10.47 o 
 -11   2   2      138.20      128.43     12.50 o 
 -10   2   2       10.48       17.19      9.65 o 
  -9   2   2      182.27      183.39     18.61 o 
  -8   2   2        3.15        4.19      4.73 o 
  -7   2   2        1.24        4.86      4.31 o 
  -6   2   2       93.61       90.26      7.98 o 
  -5   2   2     1046.95      946.02     36.32 o 
  -4   2   2     1066.78     1060.59     39.56 o 
  -3   2   2       29.13       40.70      4.74 o 
  -2   2   2     2131.30     2102.57     83.35 o 
  -1   2   2      383.86      410.71     16.36 o 
   0   2   2    11774.59    11643.20    394.20 o 
   1   2   2    14649.13    14448.01    488.13 o 
   2   2   2     1295.92     1265.85     53.74 o 
   3   2   2       71.24       82.02      6.74 o 
   4   2   2      248.09      262.81     14.45 o 
   5   2   2      489.16      483.14     23.44 o 
   6   2   2       82.34       71.92     13.04 o 
   7   2   2       25.39       38.90     10.87 o 
   8   2   2       17.49       16.48      9.67 o 
   9   2   2        1.36        9.25     10.18 o 
  10   2   2       73.10       93.91     18.98 o 
  11   2   2       74.12       95.62     21.52 o 
  12   2   2        5.04        9.11     12.69 o 
  13   2   2        3.95       31.98     16.45 o 
 -15   3   2        2.07       33.23     21.52 o 
 -14   3   2        0.78        7.36     12.65 o 
 -13   3   2        7.84       18.36     11.59 o 
 -12   3   2      181.90      221.34     26.11 o 
 -11   3   2       23.05       23.14      7.32 o 
 -10   3   2      177.51      185.14     14.02 o 
  -9   3   2      208.94      200.94     23.48 o 
  -8   3   2      236.25      289.53     16.45 o 
  -7   3   2      675.88      661.43     27.83 o 
  -6   3   2        2.38        7.93      7.72 o 
  -5   3   2     3674.05     3659.84    127.84 o 
  -4   3   2     1409.40     1388.56     50.80 o 
  -3   3   2     3150.57     3119.74    108.08 o 
  -2   3   2      878.48      785.86     39.88 o 
  -1   3   2      836.48      825.35     38.25 o 
   0   3   2     1129.69     1086.98     39.08 o 
   1   3   2      798.95      756.68     31.21 o 
   2   3   2      975.92      953.36     38.59 o 
   3   3   2       15.09       13.88      2.84 o 
   4   3   2      887.76      889.41     39.82 o 
   5   3   2        4.88        3.71      3.47 o 
   6   3   2       10.26       10.43     10.53 o 
   7   3   2       11.57       30.36     15.86 o 
   8   3   2      137.46      158.99     32.62 o 
   9   3   2        2.81       12.97     10.18 o 
  10   3   2        1.10        8.32     10.97 o 
  11   3   2       58.83       68.00     18.34 o 
  12   3   2        6.01       19.20     14.30 o 
  13   3   2       25.79       87.17     38.40 o 
 -15   4   2        2.17       22.60     15.38 o 
 -14   4   2       22.06       47.01     16.51 o 
 -13   4   2      124.30      183.14     25.71 o 
 -12   4   2       26.62       86.20     17.76 o 
 -11   4   2       66.07       76.46     12.75 o 
 -10   4   2       23.75       12.84      7.54 o 
  -9   4   2      158.19      156.22     12.38 o 
  -8   4   2      213.03      249.75     15.09 o 
  -7   4   2      205.52      197.89     12.75 o 
  -6   4   2     1958.45     2035.89     73.93 o 
  -5   4   2       85.60       83.60      7.50 o 
  -4   4   2      173.53      170.12     17.66 o 
  -3   4   2     1813.79     1804.22     64.55 o 
  -2   4   2      983.22      910.45     63.88 o 
  -1   4   2       37.48       36.58      4.96 o 
   0   4   2     2567.22     2488.25     86.65 o 
   1   4   2     2708.58     2820.42     97.74 o 
   2   4   2      225.30      224.10     10.46 o 
   3   4   2      218.43      212.50     10.37 o 
   4   4   2      275.31      313.74     15.08 o 
   5   4   2       95.41      126.20     13.30 o 
   6   4   2       78.83       75.39     13.93 o 
   7   4   2        8.84       10.33      8.29 o 
   8   4   2       13.70        6.17     11.44 o 
   9   4   2       30.52       21.36     21.52 o 
  10   4   2        0.19        7.78     10.87 o 
  11   4   2       26.45       39.55     15.01 o 
  12   4   2       10.48       30.84     15.25 o 
  13   4   2        0.28       -6.47     14.45 o 
 -14   5   2       12.77       25.48     15.29 o 
 -13   5   2       10.63       28.09     13.30 o 
 -12   5   2        7.90        7.67     10.15 o 
 -11   5   2       25.58       22.32      8.36 o 
 -10   5   2       51.53       53.71      8.76 o 
  -9   5   2      149.44      146.49     23.08 o 
  -8   5   2        0.87       -4.86      4.94 o 
  -7   5   2       22.27       29.86      6.21 o 
  -6   5   2      261.97      247.96     14.06 o 
  -5   5   2        0.37       -3.45      3.24 o 
  -4   5   2     1227.10     1282.47     47.80 o 
  -3   5   2       31.60       30.28      4.03 o 
  -2   5   2     1331.44     1433.45     84.61 o 
  -1   5   2       63.60       68.48      6.88 o 
   0   5   2     1006.50     1034.27     37.96 o 
   1   5   2      137.06      142.53      8.00 o 
   2   5   2       97.69       98.76      6.62 o 
   3   5   2      912.09      908.99     34.09 o 
   4   5   2      113.24      122.80      7.94 o 
   5   5   2      100.70       83.08     15.63 o 
   6   5   2        2.68        8.82      7.99 o 
   7   5   2       39.50       42.84     12.28 o 
   8   5   2       15.80       20.03     11.15 o 
   9   5   2        0.02        0.17      9.35 o 
  10   5   2       23.65       29.91     18.80 o 
  11   5   2       19.96       14.14     13.14 o 
  12   5   2       17.67       33.08     28.32 o 
  13   5   2        0.00       14.56     15.98 o 
 -14   6   2        6.39       49.42     16.92 o 
 -13   6   2       13.73       24.92     13.33 o 
 -12   6   2      137.11      184.01     24.50 o 
 -11   6   2       13.62       21.52     10.20 o 
 -10   6   2       16.23       13.39      7.81 o 
  -9   6   2       15.38       35.82      8.99 o 
  -8   6   2      147.78      147.76     11.91 o 
  -7   6   2       15.78       16.34      5.51 o 
  -6   6   2      105.86       91.07      9.02 o 
  -5   6   2       79.15       62.31      6.96 o 
  -4   6   2     2560.52     2623.78    128.52 o 
  -3   6   2      172.62      211.94     11.08 o 
  -2   6   2      454.97      464.63     26.63 o 
  -1   6   2       28.76       21.55      4.75 o 
   0   6   2     2838.32     2850.77     99.33 o 
   1   6   2     1213.78     1272.54     46.33 o 
   2   6   2      915.48      915.69     34.49 o 
   3   6   2     1177.79     1165.76     43.11 o 
   4   6   2      792.76      698.41     27.60 o 
   5   6   2      165.75      179.29     13.18 o 
   6   6   2      232.29      196.66     30.02 o 
   7   6   2       80.90       60.55     14.10 o 
   8   6   2       36.26       27.19     11.43 o 
   9   6   2       14.81       32.07     13.02 o 
  10   6   2       53.27       41.37     16.42 o 
  11   6   2        3.33       14.17     12.25 o 
  12   6   2        7.56       26.98     15.76 o 
 -14   7   2       20.65       65.47     23.11 o 
 -13   7   2       24.10       46.84     15.29 o 
 -12   7   2       26.01       43.42     14.42 o 
 -11   7   2      123.53      111.46     14.90 o 
 -10   7   2       58.08       68.40     13.57 o 
  -9   7   2        5.84        4.86      5.75 o 
  -8   7   2       72.56       80.46     11.22 o 
  -7   7   2        7.57        6.62      5.69 o 
  -6   7   2      406.85      422.16     21.58 o 
  -5   7   2      505.29      473.64     26.40 o 
  -4   7   2       35.96       49.49      6.11 o 
  -3   7   2     2307.63     2266.83     80.81 o 
  -2   7   2      745.93      725.01     38.95 o 
  -1   7   2       31.61       24.18      5.34 o 
   0   7   2     1898.94     2052.02     72.71 o 
   1   7   2      368.45      393.24     16.93 o 
   2   7   2       36.31       39.86      5.01 o 
   3   7   2     1269.06     1235.60     46.00 o 
   4   7   2      306.89      296.48     14.71 o 
   5   7   2        0.41       -2.44      4.33 o 
   6   7   2        0.30        0.88      4.95 o 
   7   7   2      189.20      246.19     25.80 o 
   8   7   2       12.33       -5.92      9.09 o 
   9   7   2       27.42       22.09     18.35 o 
  10   7   2        2.79       26.24     21.29 o 
  11   7   2        9.18        9.63     15.06 o 
  12   7   2        6.58       24.46     16.71 o 
 -14   8   2        4.72       52.78     23.79 o 
 -13   8   2        0.92       -3.40     15.86 o 
 -12   8   2       56.39       99.22     26.96 o 
 -11   8   2        0.93        3.87      8.05 o 
 -10   8   2      132.26      113.39     12.38 o 
  -9   8   2        0.02       -0.81      6.90 o 
  -8   8   2        7.84        8.16      5.74 o 
  -7   8   2       12.07       17.79      6.18 o 
  -6   8   2        5.60        5.19      4.70 o 
  -5   8   2       12.50       18.18      5.28 o 
  -4   8   2       51.36       47.37      6.12 o 
  -3   8   2      104.92      114.91      8.21 o 
  -2   8   2      543.63      549.90     31.41 o 
  -1   8   2      467.83      464.80     23.43 o 
   0   8   2      160.40      175.59     12.04 o 
   1   8   2      390.08      397.94     17.48 o 
   2   8   2       26.83       31.47      4.98 o 
   3   8   2      746.61      754.05     29.97 o 
   4   8   2        2.49        5.31      3.93 o 
   5   8   2      130.80      133.04     14.67 o 
   6   8   2       38.53       46.97      8.60 o 
   7   8   2        5.03       -4.33      8.58 o 
   8   8   2       10.32       13.37     15.63 o 
   9   8   2        2.92       10.93     12.46 o 
  10   8   2       11.37       16.48     14.39 o 
  11   8   2        7.41       24.44     16.03 o 
  12   8   2        0.30       32.88     17.96 o 
 -14   9   2       13.75       61.62     23.11 o 
 -13   9   2       30.41       38.51     20.61 o 
 -12   9   2        3.83       33.07     21.07 o 
 -11   9   2        2.02        1.19     19.14 o 
 -10   9   2       67.15       49.61     15.54 o 
  -9   9   2      183.17      187.09     17.36 o 
  -8   9   2       75.54       57.10     10.46 o 
  -7   9   2        5.82        5.67      6.76 o 
  -6   9   2        0.95       -1.71      6.28 o 
  -5   9   2        0.12       -2.48      4.75 o 
  -4   9   2       14.92       12.91      5.88 o 
  -3   9   2      226.58      226.00     15.78 o 
  -2   9   2      210.96      186.13     16.71 o 
  -1   9   2      257.80      266.52     16.97 o 
   0   9   2       16.69       16.65      3.78 o 
   1   9   2     1184.95     1276.64     47.79 o 
   2   9   2      111.87      145.67     18.05 o 
   3   9   2      279.45      273.02     14.46 o 
   4   9   2       54.41       56.03      7.09 o 
   5   9   2       10.15       10.75      6.09 o 
   6   9   2       29.06       12.66      6.98 o 
   7   9   2      143.72      180.14     22.85 o 
   8   9   2       16.43        8.88     11.53 o 
   9   9   2        6.23        9.67     12.89 o 
  10   9   2        7.11       10.81     13.78 o 
  11   9   2        0.01       29.67     18.24 o 
  12   9   2        0.32       15.80     37.49 o 
 -13  10   2        2.62       63.20     22.43 o 
 -12  10   2        1.44       25.83     19.48 o 
 -11  10   2        0.36        7.08     17.33 o 
 -10  10   2        2.85        0.17      7.45 o 
  -9  10   2        7.10       -7.72     12.29 o 
  -8  10   2       40.44       29.44      8.92 o 
  -7  10   2      195.88      202.98     27.18 o 
  -6  10   2        0.49        1.31      5.55 o 
  -5  10   2      111.83      110.29     14.53 o 
  -4  10   2      204.89      229.33     16.92 o 
  -3  10   2       52.66       61.73     11.29 o 
  -2  10   2        0.58       -5.39      3.70 o 
  -1  10   2      200.80      206.63     18.27 o 
   0  10   2      268.27      266.20     17.46 o 
   1  10   2     1042.17     1056.30     46.84 o 
   2  10   2       44.91       46.94      6.23 o 
   3  10   2      144.09      154.40     11.01 o 
   4  10   2       75.97       63.12      7.80 o 
   5  10   2       22.55       16.71      7.33 o 
   6  10   2      288.44      307.76     21.20 o 
   7  10   2       33.39       40.92     17.67 o 
   8  10   2       10.56       24.72     12.22 o 
   9  10   2        1.80       15.86     13.03 o 
  10  10   2        2.09       19.78     14.25 o 
  11  10   2        1.90        4.91     47.91 o 
 -13  11   2       37.61      106.93     29.22 o 
 -12  11   2       17.96       43.50     20.39 o 
 -11  11   2        3.07       12.67     13.48 o 
 -10  11   2       33.60       24.21      9.91 o 
  -9  11   2       25.51       30.43     10.09 o 
  -8  11   2        2.62       -0.89      6.68 o 
  -7  11   2      671.33      596.18     32.80 o 
  -6  11   2      337.47      341.88     23.00 o 
  -5  11   2        2.97        3.27      5.77 o 
  -4  11   2       26.78       23.39      7.06 o 
  -3  11   2      139.27      148.23     13.83 o 
  -2  11   2      172.77      144.80     20.19 o 
  -1  11   2       16.16       19.90      6.33 o 
   0  11   2       12.24        4.89      5.02 o 
   1  11   2       23.29       31.47      9.50 o 
   2  11   2       10.17       18.13      9.34 o 
   3  11   2        1.88        0.59      5.47 o 
   4  11   2      411.04      412.48     24.51 o 
   5  11   2       71.93       66.03     12.99 o 
   6  11   2       48.48       61.89     14.57 o 
   7  11   2       47.08       58.19     16.20 o 
   8  11   2        0.28        4.94     10.43 o 
   9  11   2        1.96       10.47     13.12 o 
  10  11   2        2.26       22.70     15.16 o 
  11  11   2        0.09       16.81     16.98 o 
 -12  12   2       12.84       40.32     22.20 o 
 -11  12   2       30.38       24.59     12.38 o 
 -10  12   2        0.93        8.05      8.59 o 
  -9  12   2        1.30        7.90      8.12 o 
  -8  12   2       55.69       60.02     11.67 o 
  -7  12   2      280.66      280.96     21.46 o 
  -6  12   2        0.83        3.13      6.46 o 
  -5  12   2      216.66      234.88     28.72 o 
  -4  12   2       11.73        3.70      7.05 o 
  -3  12   2       43.28       57.03     10.13 o 
  -2  12   2       38.99       48.97      9.03 o 
  -1  12   2        0.00        4.27      5.26 o 
   0  12   2      131.64      141.64     28.74 o 
   1  12   2       29.09       29.34      7.24 o 
   2  12   2       37.01       44.74      9.07 o 
   3  12   2       40.90       50.74      9.24 o 
   4  12   2        6.02        9.80      6.85 o 
   5  12   2      432.72      430.15     48.48 o 
   6  12   2      215.76      172.46     25.37 o 
   7  12   2        0.01       -3.17     19.26 o 
   8  12   2       23.55       20.16     24.92 o 
   9  12   2        4.41       -2.27     25.15 o 
  10  12   2        3.61        9.06     27.86 o 
 -12  13   2       16.32       48.25     25.15 o 
 -11  13   2        8.16       15.35     12.57 o 
 -10  13   2        5.61        9.17      8.51 o 
  -9  13   2        2.17        1.92      8.11 o 
  -8  13   2       13.33        0.16      9.44 o 
  -7  13   2       47.97       49.29     10.54 o 
  -6  13   2        0.78       -7.56     11.07 o 
  -5  13   2      717.04      674.80     58.53 o 
  -4  13   2        7.00       -0.88     12.76 o 
  -3  13   2       63.77       63.69     10.85 o 
  -2  13   2      384.35      373.31     23.99 o 
  -1  13   2       32.39       22.49      8.90 o 
   0  13   2        0.37       -7.61      5.07 o 
   1  13   2      113.12      144.83     15.72 o 
   2  13   2      162.63      158.60     15.19 o 
   3  13   2       11.73        6.99      7.08 o 
   4  13   2       36.77       44.01     11.52 o 
   5  13   2      201.60      201.26     25.71 o 
   6  13   2       26.95       13.56     16.76 o 
   7  13   2        4.92       16.08     23.56 o 
   8  13   2       63.52       95.60     33.75 o 
   9  13   2        3.55       -5.66     23.33 o 
  10  13   2        0.46       -3.40     29.90 o 
 -11  14   2       15.71       39.47     18.80 o 
 -10  14   2        3.58        7.76      9.98 o 
  -9  14   2        1.74        7.82     10.17 o 
  -8  14   2        0.89       -6.25      8.29 o 
  -7  14   2       12.06       -0.40      8.80 o 
  -6  14   2       98.44      103.18     14.41 o 
  -5  14   2       57.94       54.23     13.58 o 
  -4  14   2      229.64      261.94     27.41 o 
  -3  14   2       99.23      108.68     15.74 o 
  -2  14   2       53.59       49.96     10.32 o 
  -1  14   2       68.28       74.17     12.52 o 
   0  14   2      106.09      109.89     13.51 o 
   1  14   2       23.87       49.58     13.82 o 
   2  14   2        6.26        1.26      6.83 o 
   3  14   2        4.73        3.90      7.22 o 
   4  14   2       26.11       33.01      9.57 o 
   5  14   2       12.07       -1.29     10.31 o 
   6  14   2        7.75        1.72     10.46 o 
   7  14   2       17.56       -0.23     22.65 o 
 -11  15   2        0.79       -5.92     13.10 o 
 -10  15   2        6.18        4.78     11.95 o 
  -9  15   2        3.16       -0.51      9.45 o 
  -8  15   2        0.45        7.10      9.38 o 
  -7  15   2       21.53       15.06      9.52 o 
  -6  15   2        4.99        8.90      9.69 o 
  -5  15   2       34.23       34.97     10.38 o 
  -4  15   2      566.39      515.97     31.49 o 
  -3  15   2      275.79      270.12     26.88 o 
  -2  15   2        3.19        3.50      7.58 o 
  -1  15   2       22.46       21.14     12.53 o 
   0  15   2       64.66       56.88     11.07 o 
   1  15   2       14.71       19.18     11.39 o 
   2  15   2        8.80        8.03      8.03 o 
   3  15   2        1.55        3.47     11.71 o 
   4  15   2        0.35        0.33     10.19 o 
   5  15   2        9.22        9.06     14.50 o 
   6  15   2       17.60       11.55     14.72 o 
 -10  16   2        0.00       -8.36     12.11 o 
  -9  16   2        0.79      -12.80      8.53 o 
  -8  16   2       35.19       30.36     11.82 o 
  -7  16   2        6.41       10.28      9.66 o 
  -6  16   2       20.02        1.88      9.26 o 
  -5  16   2       16.88       33.09     11.19 o 
  -4  16   2       59.12       51.93     11.61 o 
  -3  16   2      162.60      154.93     20.67 o 
  -2  16   2       18.29       20.76      8.72 o 
  -1  16   2        3.39        5.44     12.69 o 
   0  16   2        0.76       -6.28      7.99 o 
   1  16   2        1.78       -5.54      9.19 o 
   2  16   2        2.49       15.08     10.40 o 
   3  16   2       24.04       34.76     12.51 o 
   4  16   2        9.08        5.52     10.38 o 
   5  16   2        4.22       -0.68     14.05 o 
   6  16   2       50.34       49.16     18.35 o 
  -9  17   2        3.45       -5.73     12.29 o 
  -8  17   2       37.17       63.61     29.34 o 
  -7  17   2        0.00      -14.57     10.38 o 
  -6  17   2        0.30      -10.02     10.26 o 
  -5  17   2        7.09       19.60     11.35 o 
  -4  17   2      140.83      124.74     20.05 o 
  -3  17   2        3.94        4.34      9.87 o 
  -2  17   2       55.42       41.15     13.37 o 
  -1  17   2       21.79       23.91     11.09 o 
   0  17   2        9.91       18.20     11.16 o 
   1  17   2        0.12       -4.30      9.52 o 
   2  17   2       27.18       12.51     10.34 o 
   3  17   2        6.12       12.59     12.35 o 
   4  17   2       23.79       17.32     12.49 o 
   5  17   2        0.02       -4.30     14.50 o 
   6  17   2        0.12      -11.33     16.54 o 
  -8  18   2        1.92       -2.61     11.70 o 
  -7  18   2        0.19       -1.06     11.19 o 
  -6  18   2        5.47       -4.99     10.98 o 
  -5  18   2       42.89       40.18     24.58 o 
  -4  18   2        0.12       -3.16     10.87 o 
  -3  18   2       38.81       30.03     28.66 o 
  -2  18   2        4.08       19.58     12.38 o 
  -1  18   2        2.67       -4.82     10.26 o 
   0  18   2        0.99        6.28     10.34 o 
   1  18   2        4.68       -1.84     10.47 o 
   2  18   2       10.59       11.13     12.32 o 
   3  18   2       32.40       22.46     13.19 o 
   4  18   2        1.69       10.92     13.13 o 
   5  18   2        0.33        7.70     17.44 o 
   6  18   2        0.05        7.25     18.35 o 
  -7  19   2        5.92        1.70     18.35 o 
  -6  19   2       41.20       41.91     16.03 o 
  -5  19   2        4.98       23.18     16.65 o 
  -4  19   2       27.74       25.51     13.21 o 
  -3  19   2       11.86       27.44     13.51 o 
  -2  19   2        0.42       -0.05     10.83 o 
  -1  19   2        8.18        3.75     10.80 o 
   0  19   2       16.47       27.22     13.60 o 
   1  19   2        2.22        7.87     11.80 o 
   2  19   2       19.53       11.09     12.28 o 
   3  19   2       14.52       16.02     19.26 o 
   4  19   2        1.39      -11.78     15.18 o 
   5  19   2       12.93        8.61     19.48 o 
  -5  20   2        1.24       11.46     14.70 o 
  -4  20   2        1.30       -4.34     12.89 o 
  -3  20   2        0.35        9.21     13.69 o 
  -2  20   2        7.20       -1.55     12.13 o 
  -1  20   2        8.34       16.64     25.60 o 
   0  20   2        0.31       -8.53     12.07 o 
   1  20   2        6.15       18.00     13.84 o 
   2  20   2        5.16       -4.26     13.37 o 
   3  20   2        2.09        7.99     14.07 o 
  -3  21   2        1.90       13.64     14.91 o 
  -2  21   2       18.19        7.89     14.12 o 
  -1  21   2       16.71       15.06     15.45 o 
   0  21   2        4.77       11.88     19.14 o 
   1  21   2        3.14        7.22     13.61 o 
 -15   1   3        8.39       24.58     13.77 o 
 -14   1   3       15.40       45.17     14.82 o 
 -13   1   3        2.79       25.98     12.09 o 
 -12   1   3        3.69       -4.70      8.26 o 
 -11   1   3       37.07       39.82     10.71 o 
 -10   1   3      839.28      852.86     36.44 o 
  -9   1   3      108.67      105.08     12.74 o 
  -8   1   3      738.71      719.99     31.13 o 
  -7   1   3      108.87       89.45      9.37 o 
  -6   1   3      787.31      816.62     33.26 o 
  -5   1   3       27.46       29.62      5.71 o 
  -4   1   3      101.49       85.41      7.66 o 
  -3   1   3        8.95        9.80      3.93 o 
  -2   1   3     1317.42     1244.43     45.75 o 
  -1   1   3      359.78      347.30     15.29 o 
   0   1   3      341.80      343.04     14.90 o 
   1   1   3     1069.96     1119.62     40.76 o 
   2   1   3      501.07      497.23     24.02 o 
   3   1   3      276.32      238.90     34.09 o 
   4   1   3      543.80      598.58     39.87 o 
   5   1   3        0.07        4.06      6.96 o 
   7   1   3       13.53       12.25      9.57 o 
   8   1   3        2.17       -4.27      8.38 o 
   9   1   3        2.21        4.36     10.29 o 
  10   1   3        2.61       -6.11     11.13 o 
  11   1   3       30.09       14.81     12.57 o 
  12   1   3        0.06       16.14     15.15 o 
 -15   2   3        0.40       16.77     12.89 o 
 -14   2   3        5.78       15.39     11.77 o 
 -13   2   3       22.99       43.10     13.80 o 
 -12   2   3        9.30        6.58      7.17 o 
 -11   2   3        5.91       17.85      7.16 o 
 -10   2   3      202.38      190.53     17.66 o 
  -9   2   3      284.36      299.66     18.03 o 
  -8   2   3       10.44        6.90      5.40 o 
  -7   2   3      127.48      117.12     10.03 o 
  -6   2   3       11.95       13.56      8.60 o 
  -5   2   3      287.64      359.16     24.16 o 
  -4   2   3     2174.71     2061.59     86.85 o 
  -3   2   3        0.39       -1.93      3.55 o 
  -2   2   3      960.95      955.42     36.01 o 
  -1   2   3     1081.93     1013.63     37.85 o 
   0   2   3     4662.12     4692.31    161.64 o 
   1   2   3      174.96      194.15     13.80 o 
   2   2   3        7.67        9.98      2.84 o 
   3   2   3      708.70      726.98     33.65 o 
   4   2   3      599.01      556.80     37.79 o 
   5   2   3       42.01       49.06     11.25 o 
   6   2   3      385.39      460.26     94.58 o 
   7   2   3       16.08        8.12      9.00 o 
   8   2   3      146.62      122.43     20.42 o 
   9   2   3       51.35       55.32     14.89 o 
  10   2   3      104.74      108.39     21.77 o 
  11   2   3       61.97       63.95     19.24 o 
  12   2   3        3.76       16.05     16.54 o 
 -15   3   3        2.85        8.11     13.68 o 
 -14   3   3        5.19       16.31     13.14 o 
 -13   3   3        1.43       10.08     10.71 o 
 -12   3   3        2.27        1.77      7.50 o 
 -11   3   3       77.50      105.67     18.01 o 
 -10   3   3       38.22       32.12      7.68 o 
  -9   3   3       93.69      101.81     10.69 o 
  -8   3   3       78.35       75.60      8.83 o 
  -7   3   3       13.49        6.66      6.06 o 
  -6   3   3        4.99        5.25      4.31 o 
  -5   3   3      459.23      473.33     20.96 o 
  -4   3   3      342.92      360.32     16.73 o 
  -3   3   3        5.77        9.63      3.84 o 
  -2   3   3       97.22      117.88     13.54 o 
  -1   3   3      179.07      181.34      9.95 o 
   0   3   3      141.75      151.26      8.82 o 
   1   3   3      198.05      212.28     19.78 o 
   2   3   3     1587.87     1707.64     68.17 o 
   3   3   3       30.23       32.87      5.78 o 
   4   3   3       32.84       31.31     20.61 o 
   5   3   3      276.39      308.72     27.25 o 
   6   3   3        2.22       -2.96      7.06 o 
   7   3   3      188.43      165.38     49.39 o 
   8   3   3        1.58        8.47     10.34 o 
   9   3   3       12.21       -1.02     10.58 o 
  10   3   3        0.36       12.00     12.63 o 
  11   3   3       25.98       25.39     15.53 o 
  12   3   3        9.02       21.59     15.50 o 
 -15   4   3       15.02       46.24     17.06 o 
 -14   4   3       29.44       44.73     15.45 o 
 -13   4   3        0.03        4.06     13.37 o 
 -12   4   3       40.16       40.75      9.21 o 
 -11   4   3        7.79       14.86      6.90 o 
 -10   4   3        7.58       12.41      6.70 o 
  -9   4   3      104.64      104.31     13.80 o 
  -8   4   3        0.07       -5.98      5.95 o 
  -7   4   3       94.85      118.73     10.30 o 
  -6   4   3      272.24      276.38     15.17 o 
  -5   4   3      565.59      542.19     23.20 o 
  -4   4   3      147.09      140.07      9.42 o 
  -3   4   3      155.67      163.32      9.67 o 
  -2   4   3      123.34      138.18      8.42 o 
  -1   4   3        0.38        1.32      2.61 o 
   0   4   3       84.56       98.97      8.57 o 
   1   4   3     2766.82     2869.82    112.60 o 
   2   4   3       74.04       77.23      6.02 o 
   3   4   3       51.98       52.24      4.97 o 
   4   4   3        2.54        8.29      4.45 o 
   5   4   3       54.60       87.57     14.74 o 
   6   4   3        9.49        3.44      7.74 o 
   7   4   3        2.46        3.80      8.22 o 
   8   4   3      164.19      177.83     26.73 o 
   9   4   3        8.19        4.72     12.07 o 
  10   4   3        0.30        0.12     11.10 o 
  11   4   3        0.47       15.27     14.67 o 
  12   4   3       14.23       35.43     23.67 o 
 -15   5   3       41.75       93.23     21.47 o 
 -14   5   3        0.44       29.68     22.20 o 
 -13   5   3       30.55       39.69     15.00 o 
 -12   5   3        0.88       11.22      7.39 o 
 -11   5   3        0.40        5.48      6.55 o 
 -10   5   3       37.70       35.80      8.20 o 
  -9   5   3      401.99      418.94     22.51 o 
  -8   5   3      117.04      125.22     11.25 o 
  -7   5   3      491.28      541.21     25.93 o 
  -6   5   3      385.30      388.06     19.14 o 
  -5   5   3      297.51      359.56     17.38 o 
  -4   5   3      426.01      507.14     21.82 o 
  -3   5   3     2283.35     2144.48     76.97 o 
  -2   5   3      267.85      253.54     29.00 o 
  -1   5   3       18.96       16.37      3.61 o 
   0   5   3      173.13      167.40     10.66 o 
   1   5   3      216.09      250.66     21.55 o 
   2   5   3      511.56      555.50     22.55 o 
   3   5   3      231.95      249.39     15.37 o 
   4   5   3      282.92      327.03     46.90 o 
   5   5   3      293.09      282.81     26.33 o 
   6   5   3       43.36       62.22     13.93 o 
   7   5   3       21.75       14.48     10.50 o 
   8   5   3       72.94       71.29     16.34 o 
   9   5   3       35.00       38.74     14.71 o 
  10   5   3        0.09       12.13     13.02 o 
  11   5   3       23.85       39.94     18.69 o 
  12   5   3        2.71       15.32     16.80 o 
 -14   6   3       11.60       38.51     23.79 o 
 -13   6   3       15.95       20.80      9.77 o 
 -12   6   3       18.66        7.26      7.11 o 
 -11   6   3        8.09       12.37      7.15 o 
 -10   6   3       25.90       11.88      7.12 o 
  -9   6   3       74.78       98.29     10.85 o 
  -8   6   3        1.73        1.65      5.29 o 
  -7   6   3       62.33       83.88      9.81 o 
  -6   6   3      291.83      284.07     15.66 o 
  -5   6   3      231.43      195.25     11.90 o 
  -4   6   3     1066.38     1149.14     43.99 o 
  -3   6   3      888.05      938.40     44.89 o 
  -2   6   3       45.00       48.24     11.48 o 
  -1   6   3        2.59        5.44      3.93 o 
   0   6   3      502.69      563.89     23.03 o 
   1   6   3      670.09      633.98     25.50 o 
   2   6   3       40.92       23.52      5.53 o 
   3   6   3        0.05       -1.02      3.13 o 
   4   6   3      127.28      123.69     11.18 o 
   5   6   3       14.47       -4.81      7.13 o 
   6   6   3       41.56       11.20     16.54 o 
   7   6   3       68.94       72.37     15.96 o 
   8   6   3       95.18      121.29     20.67 o 
   9   6   3       20.35       43.27     15.70 o 
  10   6   3        5.02       -1.83     12.29 o 
  11   6   3       35.01       26.20     17.05 o 
  12   6   3        1.87        9.17     18.80 o 
 -14   7   3        4.84       32.39     18.35 o 
 -13   7   3        4.75        8.35     15.63 o 
 -12   7   3      105.44       88.50     14.19 o 
 -11   7   3       78.93       83.23     13.45 o 
 -10   7   3        5.03        1.25      7.52 o 
  -9   7   3       61.55       43.90      8.91 o 
  -8   7   3       34.42       27.00      6.58 o 
  -7   7   3        3.40        0.78      4.67 o 
  -6   7   3       94.24      118.42     20.14 o 
  -5   7   3       70.71       95.06      8.53 o 
  -4   7   3       30.15       25.89      6.90 o 
  -3   7   3      693.04      784.74     45.07 o 
  -2   7   3       22.79       22.42      5.81 o 
  -1   7   3        0.01        3.20      3.99 o 
   0   7   3     1212.63     1342.83     49.44 o 
   1   7   3       63.41       77.57      7.42 o 
   2   7   3      606.78      627.45     25.75 o 
   3   7   3      102.08       85.29     12.23 o 
   4   7   3        9.21       10.65      6.89 o 
   5   7   3       22.20       27.51     10.34 o 
   6   7   3       43.31       34.99     14.61 o 
   7   7   3      105.39      116.39     34.89 o 
   8   7   3       10.88       10.66     11.69 o 
   9   7   3        0.86       23.69     13.80 o 
  10   7   3       26.15       21.41     22.43 o 
  11   7   3        5.31       11.97     14.68 o 
 -14   8   3        3.25        9.29     18.58 o 
 -13   8   3        3.40        7.42     18.69 o 
 -12   8   3       24.65       31.22     10.33 o 
 -11   8   3       50.02       42.02     13.27 o 
 -10   8   3       76.35       64.20     12.69 o 
  -9   8   3       16.78        3.01      7.40 o 
  -8   8   3        3.06       13.24      7.10 o 
  -7   8   3       20.03       22.69      7.42 o 
  -6   8   3        1.40       -2.26      7.85 o 
  -5   8   3      286.87      337.77     21.65 o 
  -4   8   3      903.66      892.74     41.78 o 
  -3   8   3       28.00       23.23      8.25 o 
  -2   8   3       27.88       27.18      6.54 o 
  -1   8   3       58.59       54.17      8.00 o 
   0   8   3      686.77      667.91     31.83 o 
   1   8   3       46.50       55.81      6.30 o 
   2   8   3      700.57      700.03     28.54 o 
   3   8   3      274.54      282.94     17.16 o 
   4   8   3        1.89       -2.55      5.01 o 
   5   8   3       54.48       38.52     19.82 o 
   6   8   3        0.11       -0.59      8.97 o 
   7   8   3       50.89       91.29     17.64 o 
   8   8   3        1.57        5.79     12.22 o 
   9   8   3       38.24       35.95     16.03 o 
  10   8   3        3.40       -6.35     13.48 o 
  11   8   3        3.32       -0.54     16.09 o 
 -14   9   3        7.89       57.09     25.15 o 
 -13   9   3        6.69       17.87     12.57 o 
 -12   9   3       45.00       46.31     14.61 o 
 -11   9   3        0.88       18.01      9.99 o 
 -10   9   3      143.04      196.88     52.60 o 
  -9   9   3        0.07        5.13      8.00 o 
  -8   9   3      115.92      137.03     15.40 o 
  -7   9   3        3.81       -5.95      6.14 o 
  -6   9   3      223.00      234.55     19.19 o 
  -5   9   3        5.56        6.15      8.43 o 
  -4   9   3      332.77      352.15     34.04 o 
  -3   9   3      276.83      266.15     18.11 o 
  -2   9   3       14.58       23.07      6.47 o 
  -1   9   3        1.40        8.23      4.82 o 
   0   9   3        3.76        3.14      4.48 o 
   1   9   3      104.88      126.24     16.49 o 
   2   9   3       85.36      130.63     18.29 o 
   3   9   3      443.08      466.26     24.76 o 
   4   9   3      329.08      358.72     22.24 o 
   5   9   3      105.37      106.10     17.04 o 
   6   9   3      352.96      379.14     33.71 o 
   7   9   3       19.68       13.93     11.30 o 
   8   9   3       12.13       18.02     13.04 o 
   9   9   3        6.14       22.66     15.86 o 
  10   9   3       17.47       31.70     17.01 o 
  11   9   3        0.01       18.37     36.36 o 
 -13  10   3        2.86       12.99     12.46 o 
 -12  10   3        0.44       20.39     15.18 o 
 -11  10   3        0.18        0.76      9.38 o 
 -10  10   3        1.93       -1.31      8.06 o 
  -9  10   3       11.66        4.80     12.72 o 
  -8  10   3        0.18       -5.84      6.82 o 
  -7  10   3       22.16       29.24     15.05 o 
  -6  10   3        4.19        2.34      6.84 o 
  -5  10   3       13.73        3.74      6.26 o 
  -4  10   3      108.67       98.04     11.90 o 
  -3  10   3      131.77      123.64     12.90 o 
  -2  10   3      136.70      144.70     13.50 o 
  -1  10   3       13.61       15.90      7.47 o 
   0  10   3       77.06      119.64     11.72 o 
   1  10   3        3.69       -2.37      4.70 o 
   2  10   3       15.39        3.58      4.87 o 
   3  10   3       96.55      108.02     16.12 o 
   4  10   3      221.72      204.40     25.83 o 
   5  10   3      156.03      194.25     20.75 o 
   6  10   3      141.63      118.48     32.62 o 
   7  10   3       20.00       31.72     23.11 o 
   8  10   3        2.91        7.58     12.52 o 
   9  10   3       23.42       20.29     13.95 o 
  10  10   3        0.70       18.56     15.51 o 
 -13  11   3       21.28       15.48     13.36 o 
 -12  11   3        0.03        7.07     11.42 o 
 -11  11   3        5.38        4.00      9.13 o 
 -10  11   3       14.20       20.09     13.07 o 
  -9  11   3      108.72       72.66     13.26 o 
  -8  11   3        0.35       -9.19      6.13 o 
  -7  11   3      170.27      199.58     19.17 o 
  -6  11   3        3.52       -3.83      8.92 o 
  -5  11   3       36.73       43.17      9.50 o 
  -4  11   3       14.02       13.49     10.22 o 
  -3  11   3        0.67       -1.84      5.35 o 
  -2  11   3      564.91      683.13     40.70 o 
  -1  11   3       30.83       43.09      8.55 o 
   0  11   3       84.81       96.41     16.80 o 
   1  11   3        8.56       10.84      6.40 o 
   2  11   3      116.81       95.34     11.43 o 
   3  11   3       12.50       16.87      7.19 o 
   4  11   3        1.08       -2.21      7.68 o 
   5  11   3       32.51       40.31     11.48 o 
   6  11   3       57.92       92.43     30.36 o 
   7  11   3       50.45       31.26     23.33 o 
   8  11   3        0.00       24.92     23.56 o 
   9  11   3       12.76       26.50     27.18 o 
  10  11   3        0.03        7.93     27.41 o 
 -12  12   3       20.32       21.23     13.71 o 
 -11  12   3       33.81       40.16     11.88 o 
 -10  12   3        1.44       -1.00      9.69 o 
  -9  12   3       22.16       17.82     15.95 o 
  -8  12   3       44.77       20.47     14.54 o 
  -7  12   3       24.17       16.11     20.08 o 
  -6  12   3        0.12       -4.20      7.17 o 
  -5  12   3      160.86      174.73     16.88 o 
  -4  12   3        5.89        8.98      7.35 o 
  -3  12   3       48.38       33.85      9.08 o 
  -2  12   3        0.01        0.73      6.84 o 
  -1  12   3       49.12       19.43     10.88 o 
   0  12   3       12.00        1.03      5.86 o 
   1  12   3      263.80      268.56     19.57 o 
   2  12   3       19.45        3.13      7.89 o 
   3  12   3      204.46      185.03     16.09 o 
   4  12   3       61.41       57.23     13.55 o 
   5  12   3       43.27       35.83     12.29 o 
   6  12   3       16.42       28.32     21.97 o 
   7  12   3        0.00       42.59     26.05 o 
   8  12   3       25.25       31.49     26.96 o 
   9  12   3        2.22       13.14     29.22 o 
  10  12   3        2.22       10.19     29.45 o 
 -12  13   3        1.86       14.67     12.91 o 
 -11  13   3        4.06       11.97     10.66 o 
 -10  13   3       10.58       18.60     14.63 o 
  -9  13   3       13.15       36.16     11.45 o 
  -8  13   3       29.14       20.79      9.93 o 
  -7  13   3        0.06       -6.38      7.00 o 
  -6  13   3       52.57       37.36     17.52 o 
  -5  13   3      196.70      172.42     17.14 o 
  -4  13   3      110.15      105.52     13.54 o 
  -3  13   3      559.27      632.58     34.89 o 
  -2  13   3      167.97      168.51     16.24 o 
  -1  13   3        9.94        9.37      7.04 o 
   0  13   3       67.42       53.95     11.85 o 
   1  13   3       11.99        6.51      7.29 o 
   2  13   3       16.87       15.80     14.43 o 
   3  13   3       32.68       32.91      9.11 o 
   4  13   3       85.30       74.11     15.67 o 
   5  13   3        0.34       13.82     10.99 o 
   6  13   3        1.24       -4.76     20.16 o 
   7  13   3        0.14       12.69     24.24 o 
   8  13   3       14.28      -32.62     21.75 o 
   9  13   3       14.14       38.96     31.72 o 
 -11  14   3        3.02       -7.15     10.74 o 
 -10  14   3        0.77        2.82     10.40 o 
  -9  14   3        2.83        1.87      9.64 o 
  -8  14   3       14.37       15.30     12.20 o 
  -7  14   3       56.46       29.67     13.30 o 
  -6  14   3        3.45       -1.03      7.94 o 
  -5  14   3        0.01       -3.89     16.19 o 
  -4  14   3      127.21      146.28     19.21 o 
  -3  14   3       61.96       69.01     11.57 o 
  -2  14   3      116.89      166.07     33.59 o 
  -1  14   3       96.29       90.79     20.12 o 
   0  14   3       28.88       28.19      8.89 o 
   1  14   3       23.75       28.43     18.82 o 
   2  14   3        3.16       -1.00      7.25 o 
   3  14   3        6.19        4.47      7.96 o 
   4  14   3       19.19       27.37     21.75 o 
   5  14   3       19.58       13.56     10.94 o 
   6  14   3        0.10        4.76     21.97 o 
   7  14   3        0.18      -22.43     20.16 o 
   8  14   3        8.33       25.37     28.09 o 
   9  14   3        7.06       11.33     31.26 o 
 -11  15   3        4.06       10.46     11.80 o 
 -10  15   3        0.89      -10.80      9.02 o 
  -9  15   3        4.07        7.73     10.16 o 
  -8  15   3       46.03       87.97     27.20 o 
  -7  15   3        1.27        1.85      8.68 o 
  -6  15   3       21.05       12.90      9.09 o 
  -5  15   3       35.45       31.21     12.61 o 
  -4  15   3       68.10       56.08     12.26 o 
  -3  15   3       16.37       35.85      9.91 o 
  -2  15   3        5.17        7.49     10.30 o 
  -1  15   3      197.34      179.40     21.63 o 
   0  15   3        0.93       -0.24      7.20 o 
   1  15   3       33.67       18.93     10.49 o 
   2  15   3       10.66        3.43      8.21 o 
   3  15   3        8.11        6.30      8.79 o 
   4  15   3        3.68       -9.11     10.02 o 
   5  15   3       38.58       42.74     14.87 o 
   6  15   3       15.57       47.35     29.22 o 
   7  15   3        1.09        7.70     25.37 o 
   8  15   3        9.27       25.83     33.75 o 
 -10  16   3        3.64       12.49     12.01 o 
  -9  16   3        1.15       -7.15     10.08 o 
  -8  16   3        1.06        9.14     10.85 o 
  -7  16   3       16.72       15.16     11.21 o 
  -6  16   3        6.75       10.77     10.25 o 
  -5  16   3        1.59       13.94     14.01 o 
  -4  16   3       18.74        0.87      8.53 o 
  -3  16   3        2.44       -8.46      8.20 o 
  -2  16   3       37.94       34.85     13.09 o 
  -1  16   3        1.10        0.19     10.01 o 
   0  16   3        0.17       -0.42      8.23 o 
   1  16   3       28.61       30.50     10.34 o 
   2  16   3        0.85       -4.75      9.22 o 
   3  16   3        0.04        0.20     12.34 o 
   4  16   3        5.45       10.77     22.88 o 
   5  16   3        8.65       10.42     16.54 o 
  -9  17   3       10.28       -6.92     11.37 o 
  -8  17   3        0.37        0.04     11.44 o 
  -7  17   3       40.37       26.25     16.28 o 
  -6  17   3        6.13       -7.82      9.24 o 
  -5  17   3        9.85        5.91     14.09 o 
  -4  17   3        4.21        7.20      9.66 o 
  -3  17   3        3.32        5.99     12.41 o 
  -2  17   3       26.08       11.32      9.62 o 
  -1  17   3        2.69       15.90     14.00 o 
   0  17   3        0.84        0.59      9.97 o 
   1  17   3       25.29       13.16     16.42 o 
   2  17   3        3.52       -0.13     10.65 o 
   3  17   3        3.67        4.53     17.67 o 
   4  17   3       10.43       -7.93     15.40 o 
   5  17   3        0.89       -5.21     16.54 o 
  -8  18   3        3.51       14.74     20.28 o 
  -7  18   3        8.80       13.86     19.82 o 
  -6  18   3        6.88       11.25     12.31 o 
  -5  18   3       12.08       24.02     15.06 o 
  -4  18   3        6.50        8.28     12.17 o 
  -3  18   3        4.06       -4.58     10.71 o 
  -2  18   3        8.83       -1.13     16.20 o 
  -1  18   3        0.02       -5.66     18.35 o 
   0  18   3        0.52       -7.62      9.95 o 
   1  18   3        0.03        9.25     11.80 o 
   2  18   3        0.63       -9.03     11.57 o 
   3  18   3       25.77       27.86     21.29 o 
   4  18   3        1.49       -0.23     17.90 o 
   5  18   3        0.03       24.24     21.29 o 
  -7  19   3        0.39       -7.77     12.74 o 
  -6  19   3        9.16        3.10     12.74 o 
  -5  19   3        0.02       -3.34     20.84 o 
  -4  19   3        3.43       18.64     12.93 o 
  -3  19   3        3.83       -4.75     11.92 o 
  -2  19   3        0.43        5.45     11.59 o 
  -1  19   3       18.11       47.72     37.27 o 
   0  19   3        0.81        9.42     13.04 o 
   1  19   3        7.24        3.91     13.11 o 
   2  19   3        2.64        8.07     22.20 o 
   3  19   3        2.70       -3.62     18.12 o 
   4  19   3        2.43        2.94     19.71 o 
  -5  20   3        3.37       -0.09     11.83 o 
  -4  20   3        8.38        8.12     13.83 o 
  -3  20   3        6.68       11.99     18.69 o 
  -2  20   3       18.39       56.48     17.90 o 
  -1  20   3        0.55       -1.15     16.08 o 
   0  20   3        0.90        5.57     14.72 o 
   1  20   3        3.46       11.78     14.10 o 
   2  20   3        4.40        1.53     18.35 o 
 -15   0   4        2.70       20.61     19.71 o 
 -14   0   4        1.04       26.96     16.99 o 
 -13   0   4        0.52       -0.56      9.69 o 
 -12   0   4       46.85       70.68     22.88 o 
 -11   0   4      202.29      243.07     35.34 o 
 -10   0   4      316.64      288.35     27.79 o 
  -9   0   4       11.70        4.89      9.83 o 
  -8   0   4      616.47      644.22     41.88 o 
  -7   0   4       28.69       40.40     11.41 o 
  -6   0   4      207.96      245.89     21.62 o 
  -5   0   4       51.57       40.85     12.12 o 
  -4   0   4     1565.46     1493.82     79.43 o 
  -3   0   4     2798.70     2759.54    138.95 o 
  -2   0   4     5310.43     5250.21    256.82 o 
  -1   0   4     1897.77     1975.32    100.44 o 
   0   0   4      705.88      725.32     40.84 o 
   1   0   4      745.63      694.05     38.86 o 
   2   0   4      196.74      207.51     29.45 o 
   3   0   4     1720.45     1638.54    133.66 o 
   4   0   4      128.71       71.81     20.16 o 
   5   0   4        0.85       13.82     13.82 o 
   6   0   4       20.10       14.72     15.63 o 
   7   0   4      262.19      291.10     44.63 o 
   8   0   4        2.61       -6.80     14.27 o 
   9   0   4       22.44       33.53     22.88 o 
  10   0   4        0.34       26.50     21.75 o 
  11   0   4        7.19       18.80     22.43 o 
 -15   1   4        0.32       34.01     14.64 o 
 -14   1   4        6.43       33.93     10.68 o 
 -13   1   4        0.08        1.90      7.95 o 
 -12   1   4        0.71        8.15      7.15 o 
 -11   1   4        0.03       -4.48      6.16 o 
 -10   1   4        7.55       -9.55      7.35 o 
  -9   1   4      162.51      203.65     19.81 o 
  -8   1   4      492.21      531.49     42.47 o 
  -7   1   4      502.49      492.11     24.16 o 
  -6   1   4      148.21      151.97     11.99 o 
  -5   1   4       20.55        6.93      4.58 o 
  -4   1   4      693.48      748.07     30.72 o 
  -3   1   4      698.51      760.43     35.25 o 
  -2   1   4        5.24        1.89      3.75 o 
  -1   1   4     2723.85     2791.04     98.86 o 
   0   1   4      763.62      715.28     38.71 o 
   1   1   4        0.24       -0.56      3.10 o 
   2   1   4       78.27       66.48      5.98 o 
   3   1   4      657.51      704.05     46.43 o 
   4   1   4      360.36      363.98     78.83 o 
   5   1   4       22.97       17.11     10.56 o 
   6   1   4       48.79       55.66     23.67 o 
   7   1   4       15.21       24.02     13.05 o 
   8   1   4        2.72        7.04     11.52 o 
   9   1   4        1.48      -11.02     11.20 o 
  10   1   4        1.77       23.42     17.78 o 
  11   1   4        2.64       -1.15     15.36 o 
 -15   2   4        5.28       35.93     18.58 o 
 -14   2   4        1.94       20.65     10.11 o 
 -13   2   4        1.53       15.12      8.16 o 
 -12   2   4       52.55       44.76     10.30 o 
 -11   2   4      101.94      108.76     13.18 o 
 -10   2   4        0.01       -4.05      6.08 o 
  -9   2   4      887.00      847.55     36.60 o 
  -8   2   4      540.58      519.43     35.59 o 
  -7   2   4       95.78       72.62     10.65 o 
  -6   2   4      729.64      842.62     40.32 o 
  -5   2   4     1318.34     1333.23     59.82 o 
  -4   2   4      350.10      349.50     25.19 o 
  -3   2   4      378.23      337.82     19.71 o 
  -2   2   4       13.65       13.80      7.84 o 
  -1   2   4      338.73      367.20     17.10 o 
   0   2   4      840.83      860.89     33.33 o 
   1   2   4     1263.62     1252.27     46.37 o 
   2   2   4     1675.08     1670.14     67.83 o 
   3   2   4      288.78      280.45     25.69 o 
   4   2   4        1.33       -0.99      7.76 o 
   5   2   4       91.07       85.56     16.34 o 
   6   2   4       47.33       50.26     14.82 o 
   7   2   4        0.00       -0.57      9.83 o 
   8   2   4        1.13        7.00     11.06 o 
   9   2   4        6.33        9.41     13.25 o 
  10   2   4        0.60       -7.62     12.28 o 
  11   2   4        9.68       24.88     16.87 o 
 -15   3   4        0.39       13.35     13.82 o 
 -14   3   4        0.42       -1.06      9.18 o 
 -13   3   4       29.24       41.05     10.13 o 
 -12   3   4       13.23       25.04      8.47 o 
 -11   3   4       64.93      117.54     18.15 o 
 -10   3   4       41.45       23.57      7.89 o 
  -9   3   4       27.48       10.55      6.17 o 
  -8   3   4      265.72      286.77     20.50 o 
  -7   3   4       94.60       99.12     10.23 o 
  -6   3   4      732.29      663.78     32.21 o 
  -5   3   4      597.28      518.09     23.35 o 
  -4   3   4      803.11      865.81     34.62 o 
  -3   3   4        1.74        5.56      4.22 o 
  -2   3   4      256.78      246.23     18.47 o 
  -1   3   4        0.92       -1.19      3.22 o 
   0   3   4       76.52       78.10      7.00 o 
   1   3   4     7002.81     6682.22    229.30 o 
   2   3   4      678.13      648.62     25.92 o 
   3   3   4      262.69      278.39     26.18 o 
   4   3   4      142.09      145.53     19.72 o 
   5   3   4       62.13       70.31     23.56 o 
   6   3   4      158.47      133.42     20.73 o 
   7   3   4        3.62       -0.25     10.40 o 
   8   3   4       20.03        9.77     11.70 o 
   9   3   4        9.11        5.79     12.46 o 
  10   3   4        8.17       17.09     14.25 o 
  11   3   4        4.34        4.89     14.71 o 
 -15   4   4        1.38       32.39     22.65 o 
 -14   4   4        0.03       14.11     10.38 o 
 -13   4   4        3.97       10.78      8.20 o 
 -12   4   4       22.81       33.26      8.84 o 
 -11   4   4       96.72       81.61     15.89 o 
 -10   4   4      672.22      664.13     60.56 o 
  -9   4   4      129.62      119.97     12.12 o 
  -8   4   4       86.95       93.28     11.28 o 
  -7   4   4       12.45       17.64      5.99 o 
  -6   4   4      111.75      131.16     10.87 o 
  -5   4   4        9.49        4.99      4.47 o 
  -4   4   4     1611.13     1613.07     59.29 o 
  -3   4   4     1816.69     1881.13     68.13 o 
  -2   4   4     1457.05     1536.59     63.73 o 
  -1   4   4     1636.83     1693.11     61.51 o 
   0   4   4        1.61        0.56      4.68 o 
   1   4   4     2276.18     2271.63     81.19 o 
   2   4   4      647.92      692.10     30.46 o 
   3   4   4        2.90        2.56      7.52 o 
   4   4   4      234.18      282.96     78.27 o 
   5   4   4      125.29      131.20     38.17 o 
   6   4   4        3.23       -3.26      9.11 o 
   7   4   4       29.52       28.88     13.20 o 
   8   4   4        1.63        2.42     10.65 o 
   9   4   4       27.39       30.13     15.43 o 
  10   4   4        6.11        8.61     13.80 o 
  11   4   4       38.65       52.12     20.18 o 
 -15   5   4        4.22       24.01     22.43 o 
 -14   5   4       23.22       61.01     21.18 o 
 -13   5   4        6.30       14.32     10.81 o 
 -12   5   4       39.85       22.43      8.63 o 
 -11   5   4        0.79        3.66      7.01 o 
 -10   5   4       12.55       15.32      7.02 o 
  -9   5   4       72.19       91.40     11.16 o 
  -8   5   4      224.98      271.01     17.20 o 
  -7   5   4        1.22        0.66      5.07 o 
  -6   5   4       19.91       20.98      6.83 o 
  -5   5   4      431.43      485.26     26.55 o 
  -4   5   4       13.73        2.68      3.81 o 
  -3   5   4       95.44      101.30      8.19 o 
  -2   5   4       90.74      102.26      8.19 o 
  -1   5   4       27.89       38.94      8.34 o 
   0   5   4       38.96       45.58      5.94 o 
   1   5   4      801.64      874.92     34.22 o 
   2   5   4      173.32      178.95     10.87 o 
   3   5   4        0.11        2.83      7.48 o 
   4   5   4      106.79      128.50     18.64 o 
   5   5   4      116.06      138.41     20.38 o 
   6   5   4        4.72       -7.39      8.79 o 
   7   5   4        7.98        1.78     10.73 o 
   8   5   4       31.34        9.79     12.97 o 
   9   5   4       15.70       26.34     14.16 o 
  10   5   4       14.62       23.58     15.78 o 
  11   5   4        0.33       16.20     18.10 o 
 -14   6   4        1.38       14.14     13.05 o 
 -13   6   4        7.05       13.16     10.19 o 
 -12   6   4        0.19       13.80      9.71 o 
 -11   6   4       90.65       77.57     28.85 o 
 -10   6   4       10.42        6.61     15.39 o 
  -9   6   4        1.47        2.73     12.81 o 
  -8   6   4      389.05      353.27     54.54 o 
  -7   6   4      431.36      410.57     46.65 o 
  -6   6   4      236.71      258.12     19.22 o 
  -5   6   4       49.03       32.47     11.89 o 
  -4   6   4       15.10       23.13      9.02 o 
  -3   6   4      197.57      186.47     14.65 o 
  -2   6   4      356.65      328.09     38.89 o 
  -1   6   4      737.37      660.38     27.49 o 
   0   6   4        0.21        5.13      3.69 o 
   1   6   4     1062.72     1045.04     42.70 o 
   2   6   4       31.57       34.22      5.56 o 
   3   6   4       60.94       59.23      9.41 o 
   4   6   4        9.10        7.52      8.81 o 
   5   6   4      191.88      156.46     21.00 o 
   6   6   4      205.69      219.91     26.37 o 
   7   6   4       53.52       44.22     15.35 o 
   8   6   4       14.80        5.68     12.87 o 
   9   6   4        1.65       -4.91     18.58 o 
  10   6   4        1.68        8.96     15.32 o 
  11   6   4        1.38       15.81     22.88 o 
 -14   7   4        6.86        2.64     12.11 o 
 -13   7   4       51.75       56.05     13.94 o 
 -12   7   4       51.66       50.19     12.58 o 
 -11   7   4       28.49        7.06      9.41 o 
 -10   7   4       12.71       11.68      8.54 o 
  -9   7   4        7.86       -5.80     10.50 o 
  -8   7   4        2.92       -3.37      6.74 o 
  -7   7   4      449.87      441.99     36.20 o 
  -6   7   4      590.27      605.45     35.47 o 
  -5   7   4      163.94      187.46     16.02 o 
  -4   7   4       61.16       65.75      9.86 o 
  -3   7   4       28.23       34.74      9.84 o 
  -2   7   4      261.18      260.91     17.49 o 
  -1   7   4      263.32      302.94     22.55 o 
   0   7   4      552.02      569.36     32.49 o 
   1   7   4      147.15      165.68     16.14 o 
   2   7   4      445.60      492.83     33.55 o 
   3   7   4      205.64      210.28     21.21 o 
   4   7   4        0.22       -6.40      8.16 o 
   5   7   4        7.80       19.00     10.89 o 
   6   7   4       21.98       11.21     12.57 o 
   7   7   4        5.69        9.48     12.28 o 
   8   7   4      145.82      122.57     29.56 o 
   9   7   4        0.08        5.58     14.72 o 
  10   7   4        0.00       14.34     15.91 o 
 -14   8   4        3.95       26.79     26.28 o 
 -13   8   4        2.55        8.43     14.48 o 
 -12   8   4        7.01        8.27      9.54 o 
 -11   8   4       53.63       37.64     11.38 o 
 -10   8   4       13.03       20.20      9.23 o 
  -9   8   4       35.81       16.07      8.44 o 
  -8   8   4       24.33       15.60      8.63 o 
  -7   8   4       42.28       41.48      9.97 o 
  -6   8   4       56.22       69.70     10.99 o 
  -5   8   4      154.93      164.15     15.35 o 
  -4   8   4        0.64       -0.52      4.76 o 
  -3   8   4      583.60      544.47     30.19 o 
  -2   8   4      272.40      282.05     23.13 o 
  -1   8   4        0.39       -3.00      6.10 o 
   0   8   4      110.15      122.66     19.57 o 
   1   8   4       24.28       20.81      6.03 o 
   2   8   4       69.20       58.84      8.72 o 
   3   8   4       64.82       56.82     21.41 o 
   4   8   4      114.04      122.33     30.81 o 
   5   8   4       16.98       15.61     10.89 o 
   6   8   4        2.63        0.23     11.19 o 
   7   8   4        1.01       -0.89     11.96 o 
   8   8   4        6.75       32.90     14.91 o 
   9   8   4        3.78       48.24     21.18 o 
  10   8   4        0.22        2.77     15.73 o 
 -14   9   4        3.08       -0.34     28.88 o 
 -13   9   4        0.09        2.55      9.98 o 
 -12   9   4        2.34       -6.38      9.08 o 
 -11   9   4       40.68       60.29     12.39 o 
 -10   9   4      206.92      140.11     24.75 o 
  -9   9   4        2.78       -0.36      7.51 o 
  -8   9   4       38.77       37.51      9.98 o 
  -7   9   4      138.68      157.68     16.63 o 
  -6   9   4      225.57      217.99     21.93 o 
  -5   9   4      155.64      150.06     15.44 o 
  -4   9   4       50.13       58.97     10.26 o 
  -3   9   4      126.65      128.47     18.24 o 
  -2   9   4       56.11       46.35     12.15 o 
  -1   9   4        0.02       -3.40      4.63 o 
   0   9   4       16.83       24.99      6.87 o 
   1   9   4       21.84       17.58      6.39 o 
   2   9   4        5.37        4.45      5.75 o 
   3   9   4       36.72       74.81     39.64 o 
   4   9   4      257.89      244.43     42.36 o 
   5   9   4       40.37       50.52     23.56 o 
   6   9   4       21.44        0.91     18.35 o 
   7   9   4        0.80       30.13     22.43 o 
   8   9   4       42.36       83.82     33.98 o 
   9   9   4        5.47      -21.75     22.43 o 
  10   9   4        0.06        1.13     26.73 o 
 -13  10   4        3.99        1.05     10.85 o 
 -12  10   4        2.88       -3.91      9.37 o 
 -11  10   4        0.10        5.73     10.05 o 
 -10  10   4       16.27       10.28     15.36 o 
  -9  10   4      248.95      239.35     21.74 o 
  -8  10   4       15.94       19.62      9.74 o 
  -7  10   4        7.71        6.65      7.49 o 
  -6  10   4      292.48      281.30     21.78 o 
  -5  10   4      651.38      606.47     37.42 o 
  -4  10   4       11.48        4.51      6.70 o 
  -3  10   4       58.00       51.31     13.37 o 
  -2  10   4        0.34        3.85      6.67 o 
  -1  10   4      505.32      500.97     50.59 o 
   0  10   4      261.52      308.71     20.69 o 
   1  10   4       55.45       90.64     11.14 o 
   2  10   4       97.88       77.22     11.11 o 
   3  10   4       74.98      104.33     16.79 o 
   4  10   4       11.53        2.49     15.18 o 
   5  10   4        3.33       -4.53     17.44 o 
   6  10   4      594.84      651.52     79.29 o 
   7  10   4        1.17        8.83     23.79 o 
   8  10   4        8.71        2.04     23.11 o 
   9  10   4        0.53        3.40     25.37 o 
 -13  11   4        0.88        4.39     15.52 o 
 -12  11   4        2.34        4.09      9.79 o 
 -11  11   4       15.07       14.66     14.06 o 
 -10  11   4       19.86       17.00      9.77 o 
  -9  11   4        4.25        8.77      9.76 o 
  -8  11   4      225.61      240.47     21.84 o 
  -7  11   4       81.89       96.67     14.39 o 
  -6  11   4      371.32      361.63     25.46 o 
  -5  11   4      138.85      124.38     27.82 o 
  -4  11   4      186.40      161.08     16.25 o 
  -3  11   4      125.31      174.50     36.93 o 
  -2  11   4       29.52       18.71      7.86 o 
  -1  11   4       23.29        9.98      6.57 o 
   0  11   4      386.40      377.69     30.37 o 
   1  11   4      140.80      202.80     26.55 o 
   2  11   4        0.61       -0.66      7.20 o 
   3  11   4       31.93       21.33     11.36 o 
   4  11   4       56.75       50.06     24.92 o 
   5  11   4      250.99      114.63     32.85 o 
   6  11   4      202.53      201.16     44.17 o 
   7  11   4        0.92       24.01     24.69 o 
   8  11   4       12.15        1.59     25.15 o 
   9  11   4       12.05      -13.14     24.01 o 
 -12  12   4       10.74        7.11     14.76 o 
 -11  12   4        0.63        1.35     10.48 o 
 -10  12   4        4.63        4.01      9.67 o 
  -9  12   4       28.24       22.81     12.56 o 
  -8  12   4       46.68       39.20     11.43 o 
  -7  12   4       31.21       37.13     11.15 o 
  -6  12   4       49.23       46.32     13.00 o 
  -5  12   4        3.05        2.04      8.20 o 
  -4  12   4      280.58      243.35     28.34 o 
  -3  12   4      120.73      131.59     16.13 o 
  -2  12   4       69.67       40.60      9.58 o 
  -1  12   4       77.57       49.52     10.28 o 
   0  12   4       14.23       23.93      8.25 o 
   1  12   4        2.38        3.20      6.69 o 
   2  12   4       19.36       28.07     11.98 o 
   3  12   4        2.43        0.78      9.46 o 
   4  12   4       45.12       66.83     26.96 o 
   5  12   4       13.73       32.62     25.15 o 
   6  12   4        0.04       10.65     24.01 o 
   7  12   4        1.28        8.61     24.47 o 
   8  12   4        1.50       16.76     27.64 o 
   9  12   4        1.54       -7.25     26.73 o 
 -12  13   4       19.32        6.41     24.07 o 
 -11  13   4       35.82       12.31     11.02 o 
 -10  13   4        3.69       -1.69      9.97 o 
  -9  13   4        3.32       18.00     10.47 o 
  -8  13   4        0.97       -1.87      8.79 o 
  -7  13   4        1.46        3.35     11.10 o 
  -6  13   4       47.31       37.17     23.82 o 
  -5  13   4        4.38       -5.28      7.42 o 
  -4  13   4      117.18      103.27     14.20 o 
  -3  13   4       12.68       10.25      8.61 o 
  -2  13   4      138.93      162.15     16.71 o 
  -1  13   4       22.57       18.27      9.74 o 
   0  13   4        5.62        1.25      7.10 o 
   1  13   4       21.67       14.45      8.24 o 
   2  13   4       22.14       24.55     12.27 o 
   3  13   4       22.35       13.59     11.22 o 
   4  13   4        0.30        7.70     22.20 o 
   5  13   4       14.98        6.12     21.97 o 
   6  13   4        0.37      -12.01     22.20 o 
   7  13   4        0.08       20.84     28.54 o 
   8  13   4       15.85        1.13     26.96 o 
 -11  14   4        0.60       -4.15     10.88 o 
 -10  14   4       13.83       15.36     11.83 o 
  -9  14   4       24.19       42.52     20.92 o 
  -8  14   4        7.47       12.41     10.52 o 
  -7  14   4       30.61       12.10      9.68 o 
  -6  14   4       41.84       41.37     11.75 o 
  -5  14   4       21.58       25.47      9.71 o 
  -4  14   4        5.10       13.77      8.67 o 
  -3  14   4       80.60       83.87     13.98 o 
  -2  14   4      170.42      143.81     20.16 o 
  -1  14   4       48.44       40.62     10.19 o 
   0  14   4        5.56        3.62      7.99 o 
   1  14   4        1.91       -5.66      7.43 o 
   2  14   4        7.13        4.31     12.35 o 
   3  14   4        1.46       -6.03     10.80 o 
   4  14   4       27.39       25.83     22.65 o 
   5  14   4       18.44        7.25     23.79 o 
   6  14   4       10.70      -10.19     21.75 o 
   7  14   4       27.37       52.33     31.72 o 
 -11  15   4        5.50       -1.94     22.56 o 
 -10  15   4        2.92       -1.15     10.85 o 
  -9  15   4       20.63        8.24     10.93 o 
  -8  15   4       21.01       -1.70     17.70 o 
  -7  15   4       21.78       26.09     14.05 o 
  -6  15   4       46.35       30.56     10.42 o 
  -5  15   4        6.07        8.72      8.87 o 
  -4  15   4        6.81        6.14     13.35 o 
  -3  15   4       27.42       34.65      9.89 o 
  -2  15   4       71.95       64.21     20.84 o 
  -1  15   4      205.82      223.96     29.35 o 
   0  15   4       20.41        4.51      9.55 o 
   1  15   4        0.81        9.64      8.80 o 
   2  15   4       10.26       28.27     18.58 o 
   3  15   4       11.75        4.37     11.80 o 
   4  15   4       21.77       26.73     25.60 o 
   5  15   4        1.64       15.86     26.50 o 
   6  15   4        9.69       37.61     30.58 o 
   7  15   4        0.04       -7.02     29.45 o 
 -10  16   4       22.11       40.40     14.50 o 
  -9  16   4        1.55       -0.54     10.48 o 
  -8  16   4       14.98       -3.72     10.59 o 
  -7  16   4        5.89       -0.57     27.05 o 
  -6  16   4       64.83       32.67     12.48 o 
  -5  16   4       47.43       78.39     14.97 o 
  -4  16   4      147.16      193.28     20.46 o 
  -3  16   4       89.06       90.80     16.40 o 
  -2  16   4       92.21      137.29     17.02 o 
  -1  16   4        2.95       -2.15      8.80 o 
   0  16   4        8.41       -0.08      8.78 o 
   1  16   4        3.98       -0.33     10.87 o 
   2  16   4        8.92       -2.94     11.69 o 
   3  16   4        7.18        4.82     17.78 o 
   4  16   4        0.66       -3.17     23.33 o 
   5  16   4        2.62        1.36     26.28 o 
   6  16   4        3.84       -3.62     29.45 o 
  -9  17   4        0.05        5.58     12.81 o 
  -8  17   4        9.50       12.11     11.39 o 
  -7  17   4        0.00        9.74     10.62 o 
  -6  17   4        0.75       14.66     11.42 o 
  -5  17   4       66.69       75.20     15.21 o 
  -4  17   4      110.83      120.42     22.08 o 
  -3  17   4      143.01      156.65     20.69 o 
  -2  17   4        4.43        1.12     10.20 o 
  -1  17   4       39.04       30.77     13.40 o 
   0  17   4        0.29       11.66     10.10 o 
   1  17   4        8.04       14.77     10.67 o 
   2  17   4       13.57       -0.73     13.59 o 
   3  17   4        0.02       -0.40     13.36 o 
   4  17   4        2.98        6.57     26.28 o 
   5  17   4        6.69       16.99     27.86 o 
  -8  18   4        8.82        1.65     13.58 o 
  -7  18   4       43.83       85.05     18.88 o 
  -6  18   4       21.34       22.97     13.26 o 
  -5  18   4        1.90       -7.62     10.99 o 
  -4  18   4       32.76       45.60     18.19 o 
  -3  18   4       21.92       23.41     10.90 o 
  -2  18   4        0.71        0.67     20.02 o 
  -1  18   4        6.18        5.32     20.69 o 
   0  18   4        4.45       17.40     11.66 o 
   1  18   4        0.04       -3.39     18.69 o 
   2  18   4        0.06       -9.51     16.99 o 
   3  18   4        0.53       -3.17     19.03 o 
  -6  19   4        0.22       -4.36     13.14 o 
  -5  19   4        1.39        8.12     13.72 o 
  -4  19   4        1.89        0.91     12.46 o 
  -3  19   4       22.18       14.76     13.91 o 
  -2  19   4       18.20        4.64     13.12 o 
  -1  19   4        0.17        5.07     13.24 o 
   0  19   4        0.55       -4.92     13.33 o 
   1  19   4        3.64        1.70     14.96 o 
   2  19   4        0.31        7.02     20.39 o 
  -3  20   4        0.55        3.56     15.24 o 
  -2  20   4       14.10        9.77     14.15 o 
  -1  20   4        1.09       -2.00     14.75 o 
 -15   1   5        0.01       13.81      9.44 o 
 -14   1   5        1.88       21.36      9.30 o 
 -13   1   5        3.53       13.53      9.75 o 
 -12   1   5       30.82       42.96     10.21 o 
 -11   1   5      254.68      271.89     22.88 o 
 -10   1   5       42.92       23.06     18.91 o 
  -9   1   5      485.91      486.20     32.73 o 
  -8   1   5       42.39       40.77      8.89 o 
  -7   1   5      146.51      148.89     15.92 o 
  -6   1   5        7.78       10.73      6.10 o 
  -5   1   5       29.48       24.57      7.85 o 
  -4   1   5     1673.84     1663.74     62.34 o 
  -3   1   5       22.51       13.38      5.14 o 
  -2   1   5      328.95      305.18     28.95 o 
  -1   1   5      338.56      329.16     17.15 o 
   0   1   5      204.60      227.53     24.42 o 
   1   1   5        5.20        1.68      3.96 o 
   2   1   5       26.94       19.60      9.48 o 
   3   1   5      652.58      771.36     73.62 o 
   4   1   5      379.73      339.94     32.92 o 
   5   1   5      252.18      192.78     25.29 o 
   6   1   5        7.54        1.48     11.39 o 
   7   1   5      119.43       88.15     34.32 o 
   8   1   5       24.97       10.82     34.32 o 
   9   1   5        2.06       -7.64     13.96 o 
  10   1   5        9.34       19.09     16.56 o 
 -15   2   5       11.12       34.57     12.22 o 
 -14   2   5      119.41      147.85     18.82 o 
 -13   2   5      114.34       93.30     17.06 o 
 -12   2   5      230.87      212.62     29.82 o 
 -11   2   5       39.62       46.53     10.21 o 
 -10   2   5      186.82      192.22     27.24 o 
  -9   2   5      218.90      225.10     16.91 o 
  -8   2   5      345.84      355.85     24.59 o 
  -7   2   5      134.47      167.44     16.14 o 
  -6   2   5      939.96      918.86     44.81 o 
  -5   2   5      295.41      307.34     20.83 o 
  -4   2   5       31.36       21.31      8.57 o 
  -3   2   5      713.42      776.63     38.42 o 
  -2   2   5       97.99      148.66     13.57 o 
  -1   2   5      177.32      219.45     13.35 o 
   0   2   5      225.41      208.76     12.77 o 
   1   2   5     1877.00     1926.57     70.22 o 
   2   2   5      212.06      203.10     23.09 o 
   3   2   5      703.13      801.94     75.44 o 
   4   2   5      101.77      100.60     19.48 o 
   5   2   5       79.54      106.43     20.44 o 
   6   2   5       40.40       37.90     15.01 o 
   7   2   5       54.04       73.03     55.16 o 
   8   2   5        0.84        3.78     13.74 o 
   9   2   5       27.79       23.61     16.66 o 
  10   2   5        1.03       23.59     16.67 o 
 -15   3   5        0.22      -10.20     20.95 o 
 -14   3   5        0.16       -3.99     10.47 o 
 -13   3   5        3.68        7.22      8.66 o 
 -12   3   5       41.97       53.15     18.51 o 
 -11   3   5      223.58      214.10     19.72 o 
 -10   3   5      257.99      277.89     27.41 o 
  -9   3   5      130.17      129.09     13.57 o 
  -8   3   5        8.54        6.37      6.75 o 
  -7   3   5        2.43        7.06      6.13 o 
  -6   3   5      144.01      150.44     12.55 o 
  -5   3   5      126.77      140.68     16.94 o 
  -4   3   5      335.00      344.01     20.34 o 
  -3   3   5      205.92      222.90     16.34 o 
  -2   3   5        3.52        7.80      4.74 o 
  -1   3   5       42.75       43.79      6.62 o 
   0   3   5      226.76      260.23     24.92 o 
   1   3   5      463.58      417.02     19.39 o 
   2   3   5       54.35       29.55     11.13 o 
   3   3   5      505.02      420.23     48.71 o 
   4   3   5       59.25       86.00     21.86 o 
   5   3   5       59.68       45.24     26.17 o 
   6   3   5       76.70       63.01     17.28 o 
   7   3   5        0.76       13.66     13.55 o 
   8   3   5        0.41        2.64     14.25 o 
   9   3   5        3.39        1.89     14.62 o 
  10   3   5        7.44       20.22     17.59 o 
 -15   4   5        9.96        2.81     19.94 o 
 -14   4   5        3.26       -4.52     10.74 o 
 -13   4   5       26.49       38.64     13.54 o 
 -12   4   5        5.98        4.65      9.61 o 
 -11   4   5      177.58      217.28     21.42 o 
 -10   4   5       89.53       73.46     18.96 o 
  -9   4   5        3.17       -2.14      6.33 o 
  -8   4   5        3.30        1.25      7.06 o 
  -7   4   5      277.77      286.85     17.71 o 
  -6   4   5      311.99      292.39     21.65 o 
  -5   4   5       41.53       37.60      6.92 o 
  -4   4   5     1031.05     1056.46     47.27 o 
  -3   4   5      223.86      195.39     15.47 o 
  -2   4   5      104.23      125.41     11.97 o 
  -1   4   5       11.95       10.56      5.07 o 
   0   4   5      110.07      106.09      9.61 o 
   1   4   5        8.38       16.59      6.93 o 
   2   4   5       39.27       29.76     11.00 o 
   3   4   5       41.52       32.03     12.24 o 
   4   4   5      118.22      106.83     26.96 o 
   5   4   5        6.68        7.59     12.57 o 
   6   4   5       21.83       11.11     11.19 o 
   7   4   5       10.82        8.95     12.81 o 
   8   4   5        2.18       23.24     15.67 o 
   9   4   5        1.98       17.56     16.50 o 
  10   4   5        4.46       23.60     18.69 o 
 -14   5   5        0.77       -1.91     11.26 o 
 -13   5   5       39.70       17.12     11.51 o 
 -12   5   5       38.36       63.75     18.87 o 
 -11   5   5       14.07       -3.13     10.26 o 
 -10   5   5      435.90      412.20     36.17 o 
  -9   5   5      598.07      590.51     37.77 o 
  -8   5   5       71.37       76.17     12.51 o 
  -7   5   5       45.71       58.94     11.63 o 
  -6   5   5      288.32      328.12     27.21 o 
  -5   5   5       46.54       21.58     14.32 o 
  -4   5   5      142.46      121.54     14.91 o 
  -3   5   5      959.50      945.57     44.29 o 
  -2   5   5     1713.54     1729.92     73.88 o 
  -1   5   5       90.30       98.51      9.06 o 
   0   5   5       10.72       16.71      5.15 o 
   1   5   5       85.55      117.19     25.70 o 
   2   5   5        0.13        7.28      9.05 o 
   3   5   5      301.45      268.33     42.82 o 
   4   5   5      221.33      239.01     47.57 o 
   5   5   5      116.12      102.02     19.38 o 
   6   5   5       97.52       78.78     19.19 o 
   7   5   5       17.30       17.42     20.05 o 
   8   5   5        5.14       11.28     13.76 o 
   9   5   5        0.42        6.18     25.49 o 
  10   5   5        0.08       -8.68     20.95 o 
 -14   6   5       11.52       10.03     11.24 o 
 -13   6   5      118.28      148.54     19.97 o 
 -12   6   5        1.06       14.22     10.37 o 
 -11   6   5       26.77        5.29      9.34 o 
 -10   6   5       51.18       26.88     17.85 o 
  -9   6   5        0.73       -9.09      7.91 o 
  -8   6   5       97.76       71.66     17.71 o 
  -7   6   5      213.13      216.20     20.63 o 
  -6   6   5      174.83      210.28     19.02 o 
  -5   6   5        2.69      -10.45      6.97 o 
  -4   6   5       21.21       17.67     16.31 o 
  -3   6   5        8.91        6.27      6.53 o 
  -2   6   5       74.72       87.45     10.79 o 
  -1   6   5       53.69       58.23      8.69 o 
   0   6   5       13.66       13.47      5.48 o 
   1   6   5     1534.50     1638.97     89.34 o 
   2   6   5       55.23       76.81     15.67 o 
   3   6   5      327.23      380.57     34.05 o 
   4   6   5       38.60       32.78     13.05 o 
   5   6   5       23.92       21.56     12.57 o 
   6   6   5        0.58        6.71     12.18 o 
   7   6   5       32.47       24.76     15.76 o 
   8   6   5       39.43       34.46     16.94 o 
   9   6   5        4.07       16.76     16.73 o 
  10   6   5        5.29       15.25     18.66 o 
 -14   7   5       17.23       12.28     12.41 o 
 -13   7   5        6.07        4.41     11.47 o 
 -12   7   5       53.52       49.01     14.38 o 
 -11   7   5       15.08       11.04     10.04 o 
 -10   7   5        2.51        7.88     11.52 o 
  -9   7   5       60.24       55.41     12.30 o 
  -8   7   5      129.65       92.28     13.71 o 
  -7   7   5        1.42       -2.11      7.26 o 
  -6   7   5      147.38      128.35     15.99 o 
  -5   7   5        0.91        5.67      6.53 o 
  -4   7   5     1019.80     1065.48     94.35 o 
  -3   7   5      136.45      148.78     14.24 o 
  -2   7   5      450.90      409.74     55.84 o 
  -1   7   5       10.73       11.87      6.12 o 
   0   7   5      232.54      252.79     23.11 o 
   1   7   5       37.44       42.19     12.03 o 
   2   7   5      115.72      195.05     37.61 o 
   3   7   5        0.14       -3.17     13.59 o 
   4   7   5        5.01       17.90     19.48 o 
   5   7   5       50.52       47.57     24.69 o 
   6   7   5        0.19       15.40     22.43 o 
   7   7   5        9.31       16.57     14.57 o 
   8   7   5        1.33        2.99     16.99 o 
   9   7   5        1.27       -4.25     15.91 o 
 -14   8   5        0.08       -0.17     11.96 o 
 -13   8   5        5.92       -7.31      9.91 o 
 -12   8   5       55.98       61.34     37.49 o 
 -11   8   5       67.36       52.57     22.32 o 
 -10   8   5      101.27       99.75     24.95 o 
  -9   8   5       12.08        0.56      8.55 o 
  -8   8   5       56.38       38.81     15.93 o 
  -7   8   5      220.95      227.96     20.19 o 
  -6   8   5      183.69      216.46     19.94 o 
  -5   8   5      362.86      385.08     25.54 o 
  -4   8   5     1437.84     1451.46     65.17 o 
  -3   8   5       50.26       71.08     10.94 o 
  -2   8   5        9.26        5.61      5.83 o 
  -1   8   5      319.61      323.33     21.18 o 
   0   8   5      106.96      145.35     17.33 o 
   1   8   5        4.60       11.01      9.09 o 
   2   8   5       57.76       78.40     15.50 o 
   3   8   5       11.60       27.41     19.94 o 
   4   8   5       13.01        5.21     17.44 o 
   5   8   5       83.20       96.50     31.72 o 
   6   8   5       83.38       96.73     31.49 o 
   7   8   5      257.75      188.71     44.85 o 
   8   8   5        8.53        9.74     23.33 o 
   9   8   5        7.63       13.37     25.37 o 
 -13   9   5        8.91        9.16     11.68 o 
 -12   9   5        0.01        6.99     11.31 o 
 -11   9   5       61.18       47.89     15.61 o 
 -10   9   5      131.57      118.13     19.89 o 
  -9   9   5      316.44      272.57     23.79 o 
  -8   9   5       54.47       63.81     14.61 o 
  -7   9   5        3.13        1.52      9.60 o 
  -6   9   5        7.30        7.85      7.44 o 
  -5   9   5       18.47       25.63     13.18 o 
  -4   9   5      616.04      591.69     48.37 o 
  -3   9   5      369.81      370.79     24.33 o 
  -2   9   5      310.08      341.51     23.00 o 
  -1   9   5      167.58      184.07     29.82 o 
   0   9   5      152.14      138.19     20.88 o 
   1   9   5        0.80       -8.28     14.50 o 
   2   9   5        0.23        6.99     10.00 o 
   3   9   5       87.89       95.60     29.90 o 
   4   9   5        5.30       14.27     17.67 o 
   5   9   5       59.31       31.04     22.65 o 
   6   9   5        8.14       -7.70     21.07 o 
   7   9   5       55.05       46.44     30.58 o 
   8   9   5        3.09      -12.91     23.56 o 
   9   9   5        8.66       23.56     30.58 o 
 -13  10   5        2.12       -5.08     16.41 o 
 -12  10   5        0.07       -7.18     14.17 o 
 -11  10   5        3.36       -6.43      9.35 o 
 -10  10   5        2.12      -12.54      8.77 o 
  -9  10   5        8.64       11.53     10.06 o 
  -8  10   5      120.04      110.92     30.20 o 
  -7  10   5       11.59       22.12      9.63 o 
  -6  10   5       11.35        5.06      8.88 o 
  -5  10   5       21.41       29.20      9.29 o 
  -4  10   5        1.91       -0.90      6.71 o 
  -3  10   5       33.00       25.07      9.04 o 
  -2  10   5        0.12       -3.19      6.87 o 
  -1  10   5      281.40      279.35     20.42 o 
   0  10   5       36.76       62.16     10.21 o 
   1  10   5       11.60        3.36      9.52 o 
   2  10   5       15.94       23.35     11.73 o 
   3  10   5        0.99        1.36     16.54 o 
   4  10   5        9.22       -3.17     17.90 o 
   5  10   5       11.48       22.20     21.29 o 
   6  10   5        4.81       14.95     24.47 o 
   7  10   5        6.12       22.20     27.18 o 
   8  10   5        2.48       34.43     31.04 o 
 -13  11   5        9.60       13.67     12.45 o 
 -12  11   5       10.52       12.52     11.76 o 
 -11  11   5        0.70        2.66     11.73 o 
 -10  11   5        8.22       11.33      9.70 o 
  -9  11   5       25.49       39.80     12.40 o 
  -8  11   5        1.16       11.90     10.92 o 
  -7  11   5      116.23       77.31     19.77 o 
  -6  11   5       24.57       17.97      8.92 o 
  -5  11   5      218.06      177.78     18.32 o 
  -4  11   5        2.76        3.60      7.80 o 
  -3  11   5      314.48      319.74     36.18 o 
  -2  11   5        1.31        5.26     11.12 o 
  -1  11   5       43.44       66.19     16.94 o 
   0  11   5       30.67       29.59     10.59 o 
   1  11   5       12.26       15.97     11.57 o 
   2  11   5       10.12       15.56     12.18 o 
   3  11   5        7.26       19.48     21.29 o 
   4  11   5       39.24       21.29     22.88 o 
   5  11   5       46.41        9.51     23.56 o 
   6  11   5        4.78        9.97     25.60 o 
   7  11   5        1.61       16.54     26.05 o 
   8  11   5        9.44       38.51     30.81 o 
 -12  12   5        4.97       11.48     12.30 o 
 -11  12   5       13.91       -2.54     17.93 o 
 -10  12   5        0.73        6.21     11.20 o 
  -9  12   5        7.84        4.15     10.09 o 
  -8  12   5       12.06       12.11      9.49 o 
  -7  12   5      126.00      130.33     17.46 o 
  -6  12   5      229.17      284.24     24.16 o 
  -5  12   5       64.56       62.25     21.37 o 
  -4  12   5      309.34      281.67     30.20 o 
  -3  12   5       11.93       16.13     11.10 o 
  -2  12   5       35.34       41.27     10.41 o 
  -1  12   5       85.45       92.02     13.30 o 
   0  12   5        0.03       -1.80      6.86 o 
   1  12   5       68.10       54.84     16.31 o 
   2  12   5       49.39       47.04     22.31 o 
   3  12   5        6.94        9.97     21.29 o 
   4  12   5       19.23       -5.21     19.26 o 
   5  12   5        0.79       -9.97     21.52 o 
   6  12   5       10.30       11.33     24.69 o 
   7  12   5        9.67       13.82     27.18 o 
 -11  13   5       19.79       27.08     13.21 o 
 -10  13   5       35.90       27.84     13.70 o 
  -9  13   5       41.78       30.02     11.99 o 
  -8  13   5        1.11      -14.76      9.84 o 
  -7  13   5       67.88       47.29     12.67 o 
  -6  13   5        3.99       20.16     10.24 o 
  -5  13   5        5.96       25.71     10.64 o 
  -4  13   5      156.50      187.42     20.20 o 
  -3  13   5      181.11      210.09     38.96 o 
  -2  13   5       94.28       84.01     13.84 o 
  -1  13   5      106.67      124.04     15.61 o 
   0  13   5       41.18       31.89     10.72 o 
   1  13   5       26.60       18.64     14.26 o 
   2  13   5       33.71       50.14     33.75 o 
   3  13   5       54.07        7.70     21.52 o 
   4  13   5        9.44       36.02     23.79 o 
   5  13   5        0.88       -7.25     23.79 o 
   6  13   5        2.45       19.26     28.09 o 
   7  13   5        8.20       -0.68     29.00 o 
 -11  14   5        2.72        3.21     12.02 o 
 -10  14   5        1.32        6.45     11.67 o 
  -9  14   5        6.25        0.63     11.04 o 
  -8  14   5        5.36      -13.58      9.05 o 
  -7  14   5        4.09       -4.22      9.40 o 
  -6  14   5        3.98        7.60      9.94 o 
  -5  14   5        1.74        0.95      9.66 o 
  -4  14   5        4.29        7.47     10.78 o 
  -3  14   5      141.90      163.72     33.20 o 
  -2  14   5        7.81        1.81      8.51 o 
  -1  14   5       99.73       88.60     14.38 o 
   0  14   5        2.20       -3.47      8.05 o 
   1  14   5       21.99       10.17     13.49 o 
   2  14   5        2.39       14.24     13.51 o 
   3  14   5        0.19        7.93     24.47 o 
   4  14   5        2.97       -8.61     22.20 o 
   5  14   5        0.65       33.30     29.22 o 
   6  14   5        1.29       12.91     29.45 o 
 -10  15   5        0.02       -1.86     11.35 o 
  -9  15   5       12.00       13.27     12.86 o 
  -8  15   5       20.27        7.23     15.33 o 
  -7  15   5        0.34      -11.45     10.44 o 
  -6  15   5        2.19       10.89     10.22 o 
  -5  15   5       32.16       40.83     12.55 o 
  -4  15   5       37.70       49.52     23.20 o 
  -3  15   5       47.41       38.99     11.28 o 
  -2  15   5      175.74      233.93     25.51 o 
  -1  15   5       33.40       36.94     11.03 o 
   0  15   5       72.78       67.09     13.82 o 
   1  15   5       30.49       24.18     22.65 o 
   2  15   5        1.67       -8.28     13.66 o 
   3  15   5        2.02       -0.91     21.97 o 
   4  15   5        0.86        0.45     24.92 o 
   5  15   5        0.67       -7.02     24.69 o 
  -9  16   5        1.36       12.27     13.73 o 
  -8  16   5        0.31      -12.82     15.24 o 
  -7  16   5       15.43        2.10     10.20 o 
  -6  16   5       39.79       36.12     16.63 o 
  -5  16   5       13.78        9.21     10.00 o 
  -4  16   5       19.64       37.38     12.18 o 
  -3  16   5       62.86       97.74     15.04 o 
  -2  16   5       30.23       40.42     13.31 o 
  -1  16   5        6.91        7.28     10.37 o 
   0  16   5       34.05       56.38     13.78 o 
   1  16   5       25.86       27.44     17.05 o 
   2  16   5        0.23        1.20     14.89 o 
   3  16   5        0.14       28.09     28.54 o 
   4  16   5        0.38        4.08     25.37 o 
  -8  17   5        8.53      -21.60     20.74 o 
  -7  17   5        0.43        4.03     11.60 o 
  -6  17   5        0.01       12.14     11.27 o 
  -5  17   5       17.44       33.32     13.40 o 
  -4  17   5        4.27       27.16     12.02 o 
  -3  17   5       11.32       20.81     13.93 o 
  -2  17   5        5.17        2.10     26.45 o 
  -1  17   5        0.52       -3.01     13.15 o 
   0  17   5        0.97       10.27     19.94 o 
   1  17   5        5.43       15.49     17.17 o 
   2  17   5        2.88        8.28     23.90 o 
   3  17   5        4.21       12.46     28.54 o 
  -7  18   5        4.64      -10.28     20.59 o 
  -6  18   5       29.02       25.85     13.41 o 
  -5  18   5        2.65       14.95     13.67 o 
  -4  18   5        1.43       19.35     12.95 o 
  -3  18   5       30.06       32.82     23.11 o 
  -2  18   5        0.30        7.44     11.06 o 
  -1  18   5        6.12       21.01     12.88 o 
   0  18   5        1.37       -7.87     15.68 o 
   1  18   5        4.90       20.61     17.61 o 
   2  18   5        3.29       -0.07     17.52 o 
  -4  19   5        4.60       15.22     17.90 o 
  -3  19   5        0.12       19.97     13.20 o 
  -2  19   5       17.74       30.03     17.64 o 
  -1  19   5        8.71       45.26     25.99 o 
 -15   0   6       16.00       39.63     15.82 o 
 -14   0   6        6.41       26.38     14.16 o 
 -13   0   6       23.73       24.05     13.35 o 
 -12   0   6        0.53       19.26     20.39 o 
 -11   0   6       60.34       71.77     17.70 o 
 -10   0   6      144.82      184.08     24.35 o 
  -9   0   6     1802.11     1802.47    101.03 o 
  -8   0   6      590.10      588.41     43.17 o 
  -7   0   6       64.59       79.10     16.17 o 
  -6   0   6      195.18      204.31     21.99 o 
  -5   0   6      175.98      188.40     34.55 o 
  -4   0   6     1027.40     1001.29     79.29 o 
  -3   0   6      309.20      278.96     24.43 o 
  -2   0   6      577.83      590.27     38.67 o 
  -1   0   6       16.51       10.68      8.09 o 
   0   0   6       21.58       20.16     15.86 o 
   1   0   6      141.81      157.67     31.26 o 
   2   0   6       23.43        0.23     14.95 o 
   3   0   6      200.32      160.61     33.98 o 
   4   0   6      152.27      159.03     36.70 o 
   5   0   6       47.24       41.46     22.20 o 
   6   0   6        0.01       -0.23     17.67 o 
   7   0   6        5.82        6.34     22.65 o 
   8   0   6        9.38       15.63     27.64 o 
   9   0   6       13.79        3.85     25.83 o 
 -15   1   6        4.44       18.74     14.45 o 
 -14   1   6       74.08      110.65     16.91 o 
 -13   1   6        9.07        4.89     10.03 o 
 -12   1   6       33.70       30.58     10.33 o 
 -11   1   6        6.80        4.98     13.77 o 
 -10   1   6      231.00      237.70     41.18 o 
  -9   1   6        7.88       17.44      8.59 o 
  -8   1   6     2047.42     2168.24     96.73 o 
  -7   1   6      719.40      734.13     33.84 o 
  -6   1   6      251.24      275.86     18.22 o 
  -5   1   6      113.76      104.32     11.41 o 
  -4   1   6        0.07       -0.28      7.06 o 
  -3   1   6      403.91      386.15     20.79 o 
  -2   1   6      151.89      222.21     16.57 o 
  -1   1   6      328.29      322.53     22.07 o 
   0   1   6       73.17       56.03     13.91 o 
   1   1   6        0.02       -1.83      9.03 o 
   2   1   6        1.67       -2.42     14.72 o 
   3   1   6        0.65        3.16     11.32 o 
   4   1   6       95.94       64.14     25.94 o 
   5   1   6      117.31      126.63     24.48 o 
   6   1   6       10.97       15.43     14.87 o 
   7   1   6       50.05       61.32     19.46 o 
   8   1   6        2.20       25.03     18.09 o 
   9   1   6       13.26        8.61     17.44 o 
 -15   2   6        0.14       10.86     14.77 o 
 -14   2   6       12.32       18.65     13.84 o 
 -13   2   6        0.00       -3.92      9.78 o 
 -12   2   6        1.43        7.18      8.66 o 
 -11   2   6        0.93       -3.47      7.69 o 
 -10   2   6       38.90       27.12     11.66 o 
  -9   2   6       27.73       27.78      9.61 o 
  -8   2   6        0.29       15.72      9.91 o 
  -7   2   6      281.02      235.41     20.21 o 
  -6   2   6       74.43       75.17     12.13 o 
  -5   2   6        3.89       -0.24     10.25 o 
  -4   2   6       90.98      103.34     12.68 o 
  -3   2   6       34.14       43.74      9.55 o 
  -2   2   6       11.77        8.03      5.61 o 
  -1   2   6      108.73      108.27     10.30 o 
   0   2   6        6.26        8.11      6.98 o 
   1   2   6        0.03       -4.28      9.69 o 
   2   2   6        2.94        6.67     10.93 o 
   3   2   6        8.50       28.92     14.95 o 
   4   2   6      252.52      252.04     47.12 o 
   5   2   6       53.29       28.52     15.43 o 
   6   2   6       12.76       30.24     16.07 o 
   7   2   6        0.25        5.61     14.46 o 
   8   2   6        0.19       -2.79     16.85 o 
   9   2   6        0.00       10.05     17.70 o 
 -14   3   6       26.02       31.07     13.63 o 
 -13   3   6       40.18       50.26     14.49 o 
 -12   3   6      120.10      118.06     19.87 o 
 -11   3   6      189.44      149.33     18.46 o 
 -10   3   6      192.74      177.09     19.76 o 
  -9   3   6      308.40      321.01     25.44 o 
  -8   3   6       20.41        1.53     10.86 o 
  -7   3   6     1539.56     1481.07     58.71 o 
  -6   3   6     1323.73     1190.76     48.54 o 
  -5   3   6      502.13      538.11     40.72 o 
  -4   3   6      169.85      206.15     14.65 o 
  -3   3   6        3.08       -3.62      4.78 o 
  -2   3   6       55.61       69.69      8.83 o 
  -1   3   6       91.33      107.69     10.28 o 
   0   3   6      199.65      239.70     19.03 o 
   1   3   6      367.01      337.75     31.70 o 
   2   3   6      191.02      155.34     22.40 o 
   3   3   6        3.46        1.47     11.53 o 
   4   3   6      111.27       96.07     25.37 o 
   5   3   6       65.18       48.42     16.40 o 
   6   3   6        4.37      -18.87     12.77 o 
   7   3   6       23.71       20.82     16.66 o 
   8   3   6        4.37       -2.95     15.70 o 
   9   3   6       15.73       28.52     20.00 o 
 -14   4   6        0.29       21.22     14.86 o 
 -13   4   6        0.21        6.57     11.66 o 
 -12   4   6        0.01       -6.63      9.81 o 
 -11   4   6       37.11       64.11     14.58 o 
 -10   4   6      221.49      240.40     22.44 o 
  -9   4   6     1106.05     1068.50     53.28 o 
  -8   4   6       51.75       29.59      9.76 o 
  -7   4   6      283.00      298.65     23.67 o 
  -6   4   6       17.76        8.08      9.74 o 
  -5   4   6      593.24      502.20     42.07 o 
  -4   4   6       23.89       30.04      8.58 o 
  -3   4   6      538.33      478.52     27.93 o 
  -2   4   6      174.87      197.84     17.32 o 
  -1   4   6      143.98      179.93     13.11 o 
   0   4   6       35.62       23.29      8.23 o 
   1   4   6      263.56      237.49     26.50 o 
   2   4   6     2133.24     1745.47    150.19 o 
   3   4   6      164.29      169.09     42.93 o 
   4   4   6       15.75       -3.44     11.69 o 
   5   4   6        6.85       14.37     13.21 o 
   6   4   6        0.51       -4.43     12.03 o 
   7   4   6        7.18      -15.26     13.86 o 
   8   4   6        3.81       11.95     16.35 o 
   9   4   6        0.12       26.96     20.72 o 
 -14   5   6        0.01       -0.99     12.18 o 
 -13   5   6        1.06       19.85     12.56 o 
 -12   5   6        5.89       10.52     11.24 o 
 -11   5   6      100.85       83.82     23.55 o 
 -10   5   6       36.02       36.26     12.02 o 
  -9   5   6        2.99       -3.67      8.30 o 
  -8   5   6      156.29      141.83     18.11 o 
  -7   5   6      226.19      264.38     22.00 o 
  -6   5   6      228.92      254.33     26.50 o 
  -5   5   6       99.37       93.41     14.49 o 
  -4   5   6       12.56        3.99      6.65 o 
  -3   5   6        8.51        0.89      7.85 o 
  -2   5   6       24.61       22.55      7.35 o 
  -1   5   6        1.97        3.93      5.62 o 
   0   5   6        7.38       -4.71     10.31 o 
   1   5   6       36.98       39.42     21.29 o 
   2   5   6      467.62      516.96     64.56 o 
   3   5   6      105.90       86.19     31.38 o 
   4   5   6       17.33       13.22     17.67 o 
   5   5   6       26.18       41.84     16.74 o 
   6   5   6       14.81        7.42     13.74 o 
   7   5   6        1.25        6.27     14.89 o 
   8   5   6        0.12       22.63     22.77 o 
 -14   6   6       67.63       59.06     15.98 o 
 -13   6   6       10.46       12.15     12.12 o 
 -12   6   6       11.06       12.32     11.27 o 
 -11   6   6       40.58       46.10     13.43 o 
 -10   6   6        1.33      -10.14      8.50 o 
  -9   6   6        2.38      -10.29      7.45 o 
  -8   6   6      183.13      231.19     41.46 o 
  -7   6   6       33.28       35.07     10.60 o 
  -6   6   6      495.05      516.91     31.66 o 
  -5   6   6       90.76       95.45     13.46 o 
  -4   6   6      137.35      118.19     14.09 o 
  -3   6   6        6.73        5.84      6.66 o 
  -2   6   6      137.27      155.78     16.37 o 
  -1   6   6        9.57       11.08      6.67 o 
   0   6   6      507.29      420.44     81.89 o 
   1   6   6       12.00       11.10     15.63 o 
   2   6   6       30.21       24.01     19.71 o 
   3   6   6      143.22      118.93     33.07 o 
   4   6   6        1.69      -20.16     15.18 o 
   5   6   6        0.11      -23.79     15.86 o 
   6   6   6        8.02        8.16     21.75 o 
   7   6   6        0.00        5.21     21.29 o 
   8   6   6       22.27        3.62     24.01 o 
 -14   7   6       13.80       25.02     14.38 o 
 -13   7   6      176.72      253.00     26.52 o 
 -12   7   6       64.35       55.33     23.64 o 
 -11   7   6        2.87       -3.29      9.88 o 
 -10   7   6       72.71       61.91     14.15 o 
  -9   7   6        9.79       10.01      9.46 o 
  -8   7   6      111.84      112.47     16.08 o 
  -7   7   6       80.76       95.93     14.65 o 
  -6   7   6      677.72      725.21     39.93 o 
  -5   7   6      640.65      624.56     35.15 o 
  -4   7   6      435.81      406.76     30.64 o 
  -3   7   6       40.93       34.65      9.09 o 
  -2   7   6       11.89        9.20      7.06 o 
  -1   7   6        6.74       -6.57      5.93 o 
   0   7   6       31.42       38.19     12.84 o 
   1   7   6      594.32      581.75     70.45 o 
   2   7   6      279.44      248.28     45.31 o 
   3   7   6        0.08       10.65     20.84 o 
   4   7   6        9.28       29.68     24.92 o 
   5   7   6        1.72      -15.86     15.86 o 
   6   7   6       20.03       -0.45     19.03 o 
   7   7   6        5.23       24.01     27.18 o 
   8   7   6        0.05        2.94     24.24 o 
 -13   8   6       12.84        6.04     12.09 o 
 -12   8   6       29.94       26.23     12.67 o 
 -11   8   6       61.67       61.87     15.14 o 
 -10   8   6       21.21       41.56     14.76 o 
  -9   8   6       20.09       38.08     19.28 o 
  -8   8   6        0.52        1.54      8.66 o 
  -7   8   6        4.30       -2.13      7.81 o 
  -6   8   6      164.80      142.00     23.98 o 
  -5   8   6       72.32       79.15     22.82 o 
  -4   8   6      647.46      663.63     42.38 o 
  -3   8   6      177.14      216.06     43.77 o 
  -2   8   6       15.41        5.42      6.53 o 
  -1   8   6       15.81       -2.56      6.66 o 
   0   8   6       91.84       50.27     41.80 o 
   1   8   6      252.02      183.95     38.74 o 
   2   8   6        8.32        9.06     18.80 o 
   3   8   6        0.03        8.16     21.07 o 
   4   8   6        9.96       12.01     19.94 o 
   5   8   6       27.33      -11.55     19.94 o 
   6   8   6       34.31       56.63     27.64 o 
   7   8   6       12.08       19.94     26.05 o 
   8   8   6        0.04       47.12     34.89 o 
 -13   9   6        7.78        3.16     11.76 o 
 -12   9   6        2.52        3.67     15.44 o 
 -11   9   6       13.90       24.00     12.42 o 
 -10   9   6        1.21        3.63     13.99 o 
  -9   9   6        2.58      -12.69      8.46 o 
  -8   9   6        0.12      -10.73      8.26 o 
  -7   9   6        5.30      -10.33      6.93 o 
  -6   9   6       67.44       58.25     12.25 o 
  -5   9   6      193.44      178.95     18.25 o 
  -4   9   6      277.02      333.37     31.26 o 
  -3   9   6       66.94       53.87     10.96 o 
  -2   9   6        6.31        8.55      7.34 o 
  -1   9   6      130.42      146.60     15.42 o 
   0   9   6      245.70      246.18     27.37 o 
   1   9   6       59.50       37.61     23.79 o 
   2   9   6       13.50        2.04     19.48 o 
   3   9   6        1.26       12.23     20.16 o 
   4   9   6        1.96        6.57     20.39 o 
   5   9   6        3.27        5.44     21.52 o 
   6   9   6      111.10      108.28     39.64 o 
   7   9   6        2.80      -10.87     27.18 o 
 -13  10   6       11.00        3.60     11.71 o 
 -12  10   6        7.51       -2.67     11.36 o 
 -11  10   6       10.95       32.20     13.01 o 
 -10  10   6       35.22       19.58     12.05 o 
  -9  10   6        1.79       15.05     11.24 o 
  -8  10   6       39.95       17.00     10.50 o 
  -7  10   6       55.32       64.92     17.49 o 
  -6  10   6       70.80       65.09     13.14 o 
  -5  10   6       34.45       18.38      8.98 o 
  -4  10   6      188.74      233.96     23.51 o 
  -3  10   6      268.68      271.36     21.78 o 
  -2  10   6      609.73      538.91     31.65 o 
  -1  10   6      274.53      276.05     29.18 o 
   0  10   6       16.73       -2.94     11.53 o 
   1  10   6        0.69       27.41     21.07 o 
   2  10   6       37.76       43.50     28.09 o 
   3  10   6        2.18        1.81     19.71 o 
   4  10   6       39.97       23.56     24.69 o 
   5  10   6        4.49        4.30     21.75 o 
   6  10   6       25.19      -13.59     23.79 o 
   7  10   6       26.62       21.29     27.18 o 
 -12  11   6        4.89        1.07     12.74 o 
 -11  11   6        0.06        3.13     12.13 o 
 -10  11   6       36.49       35.39     12.98 o 
  -9  11   6       11.90       -1.46      9.94 o 
  -8  11   6       14.89       11.22      9.95 o 
  -7  11   6      124.12      107.46     17.48 o 
  -6  11   6       36.61       36.52     11.68 o 
  -5  11   6      144.28      171.02     18.76 o 
  -4  11   6        0.01        0.69      8.33 o 
  -3  11   6      200.17      176.88     18.29 o 
  -2  11   6       99.63      102.43     18.16 o 
  -1  11   6       34.57       39.82      9.99 o 
   0  11   6       58.24       84.14     18.77 o 
   1  11   6       56.40       62.98     28.09 o 
   2  11   6       45.56       41.68     26.50 o 
   3  11   6        8.32        1.13     21.75 o 
   4  11   6       14.69       11.10     25.37 o 
   5  11   6       16.85       -4.08     23.11 o 
   6  11   6        1.89       -7.25     27.86 o 
 -12  12   6        4.55       -1.93     11.99 o 
 -11  12   6       28.78       40.18     20.32 o 
 -10  12   6        0.01       -9.15     10.47 o 
  -9  12   6        9.96       11.86     13.38 o 
  -8  12   6       74.35       88.69     16.31 o 
  -7  12   6        4.18        5.72     10.26 o 
  -6  12   6        1.51        8.55      9.23 o 
  -5  12   6       54.05       62.34     13.16 o 
  -4  12   6       32.64       50.03     19.69 o 
  -3  12   6       17.25       14.61      9.26 o 
  -2  12   6       36.90       18.37      9.55 o 
  -1  12   6       48.13       46.31     17.54 o 
   0  12   6        3.46       16.08     18.12 o 
   1  12   6       23.83        4.76     20.61 o 
   2  12   6        0.00       17.67     22.20 o 
   3  12   6       10.54       30.81     27.18 o 
   4  12   6        0.97       -8.38     21.97 o 
   5  12   6        0.09      -13.59     24.69 o 
   6  12   6        2.61       -2.04     26.73 o 
 -11  13   6       22.28       11.27     13.58 o 
 -10  13   6       33.51       18.69     12.97 o 
  -9  13   6       22.83       39.73     13.90 o 
  -8  13   6        8.09       -4.19     11.29 o 
  -7  13   6       39.37       31.59     14.07 o 
  -6  13   6        0.37       -0.06     10.06 o 
  -5  13   6       10.12       17.38     10.19 o 
  -4  13   6       68.60       65.51     14.32 o 
  -3  13   6       11.57      -11.35      8.51 o 
  -2  13   6       31.94       35.58     11.21 o 
  -1  13   6       22.92       26.84     14.58 o 
   0  13   6       13.81        3.78     22.77 o 
   1  13   6       14.95       23.56     27.41 o 
   2  13   6       21.82       30.81     27.41 o 
   3  13   6        0.02        4.98     25.83 o 
   4  13   6        0.03      -13.37     24.69 o 
   5  13   6        0.07       28.77     29.68 o 
 -10  14   6        0.91      -10.45     11.93 o 
  -9  14   6       55.97       32.71     14.29 o 
  -8  14   6        5.60        0.24     11.53 o 
  -7  14   6        1.33        5.45     10.00 o 
  -6  14   6        7.02       12.07     11.07 o 
  -5  14   6       29.87       32.99     11.82 o 
  -4  14   6        4.23       -0.53      9.35 o 
  -3  14   6       66.62       74.89     15.97 o 
  -2  14   6       57.77       62.72     27.49 o 
  -1  14   6       13.25       -0.64     13.19 o 
   0  14   6       49.12       37.09     16.94 o 
   1  14   6       15.44       11.33     26.28 o 
   2  14   6        0.87       15.86     24.92 o 
   3  14   6        0.36       16.99     28.32 o 
   4  14   6       10.06       10.65     26.73 o 
  -9  15   6        4.07        0.42     12.52 o 
  -8  15   6        0.16      -13.76     11.70 o 
  -7  15   6        6.30      -10.10     12.58 o 
  -6  15   6       12.05       -5.23      9.94 o 
  -5  15   6        0.28       10.83     15.71 o 
  -4  15   6       78.91       67.40     18.56 o 
  -3  15   6       17.71       17.52     15.82 o 
  -2  15   6        9.16       11.70     10.66 o 
  -1  15   6       30.91       35.86     22.31 o 
   0  15   6       70.89       67.06     19.81 o 
   1  15   6        1.09       -8.38     24.69 o 
   2  15   6        1.89      -22.65     22.20 o 
   3  15   6        0.63       30.13     29.00 o 
   4  15   6        0.23       18.80     29.45 o 
  -8  16   6        2.58       26.47     14.87 o 
  -7  16   6        2.97        3.84     11.95 o 
  -6  16   6       24.70       33.89     14.06 o 
  -5  16   6       47.07       64.67     15.03 o 
  -4  16   6       11.50       11.19     10.80 o 
  -3  16   6        3.75       20.32     15.36 o 
  -2  16   6       23.02        4.21     11.42 o 
  -1  16   6        1.06       16.69     17.80 o 
   0  16   6       54.42       84.83     23.11 o 
   1  16   6        1.72        4.08     26.73 o 
   2  16   6        6.03        9.74     26.73 o 
  -7  17   6        0.31        5.42     12.77 o 
  -6  17   6       35.29       33.95     14.31 o 
  -5  17   6        4.51       11.20     12.65 o 
  -4  17   6        0.03       19.28     11.92 o 
  -3  17   6        7.63       19.94     20.56 o 
  -2  17   6       89.40       95.26     19.58 o 
  -1  17   6       20.20       33.20     29.90 o 
   0  17   6        7.29       31.26     18.92 o 
   1  17   6        9.71        4.30     29.00 o 
  -4  18   6       19.54       26.50     14.45 o 
  -3  18   6       16.11       47.66     17.23 o 
  -2  18   6       55.57       65.29     15.60 o 
 -14   1   7        0.08       -0.50     14.96 o 
 -13   1   7        3.58       21.47     16.42 o 
 -12   1   7       41.77       36.80     14.65 o 
 -11   1   7       71.57       93.38     19.74 o 
 -10   1   7      138.59      148.64     28.09 o 
  -9   1   7      135.46      152.11     19.15 o 
  -8   1   7      186.40      181.87     17.11 o 
  -7   1   7      130.48      136.28     18.21 o 
  -6   1   7      125.18      133.44     13.95 o 
  -5   1   7       39.21       32.45      8.73 o 
  -4   1   7      236.45      237.81     24.98 o 
  -3   1   7      721.11      712.93     47.14 o 
  -2   1   7        5.22        6.03      7.86 o 
  -1   1   7      106.75       81.45     18.10 o 
   0   1   7        0.22       12.64     12.80 o 
   1   1   7        3.69       -0.38     13.59 o 
   2   1   7       65.20       70.91     19.69 o 
   3   1   7      130.59      137.46     25.09 o 
   4   1   7       28.38       18.18     16.39 o 
   5   1   7       11.76       13.88     15.89 o 
   6   1   7        0.00       -8.31     15.44 o 
   7   1   7        0.50       22.26     19.03 o 
 -14   2   7        6.00      -10.45     24.13 o 
 -13   2   7       22.96       24.50     13.99 o 
 -12   2   7       79.27      105.75     17.87 o 
 -11   2   7        4.38      -13.60      9.83 o 
 -10   2   7       18.93        6.83     13.07 o 
  -9   2   7        0.06        9.40      9.58 o 
  -8   2   7      264.44      251.01     28.57 o 
  -7   2   7       30.49       35.81     19.14 o 
  -6   2   7      225.40      262.26     22.13 o 
  -5   2   7      590.20      572.46     33.47 o 
  -4   2   7        2.76       -2.91      6.59 o 
  -3   2   7        0.27        1.62      6.40 o 
  -2   2   7      174.41      197.54     15.29 o 
  -1   2   7       81.11       76.38     18.46 o 
   0   2   7       32.42       29.68     13.94 o 
   1   2   7       94.11      123.08     22.18 o 
   2   2   7       83.42       77.55     20.15 o 
   3   2   7      126.75       62.63     18.33 o 
   4   2   7       18.49        3.86     14.31 o 
   5   2   7       25.64       14.42     17.90 o 
   6   2   7        0.36       13.82     19.14 o 
   7   2   7        0.03        5.94     18.92 o 
 -14   3   7        6.75       -8.21     11.69 o 
 -13   3   7       37.58       20.84     14.50 o 
 -12   3   7       21.88       45.14     14.09 o 
 -11   3   7       22.92       12.65     11.70 o 
 -10   3   7       10.72        7.34      9.52 o 
  -9   3   7       66.86       44.35     13.12 o 
  -8   3   7      151.21      164.62     19.02 o 
  -7   3   7      691.49      690.09     38.87 o 
  -6   3   7      198.75      182.43     18.11 o 
  -5   3   7        0.20       -1.24      7.65 o 
  -4   3   7      327.24      334.72     23.69 o 
  -3   3   7      164.77      152.67     15.82 o 
  -2   3   7       19.81       26.04      8.47 o 
  -1   3   7        0.96      -17.90     14.05 o 
   0   3   7        0.06        3.94     11.43 o 
   1   3   7       14.48       20.64     13.32 o 
   2   3   7        8.69       24.88     14.51 o 
   3   3   7      281.67      213.10     59.58 o 
   4   3   7        0.06        5.68     15.34 o 
   5   3   7        0.67        3.46     14.12 o 
   6   3   7       30.45       10.26     25.26 o 
   7   3   7        2.87        5.38     17.44 o 
 -14   4   7       32.12       31.53     15.53 o 
 -13   4   7        6.55       20.50     19.73 o 
 -12   4   7        0.74      -13.25     15.03 o 
 -11   4   7      113.54       77.51     16.26 o 
 -10   4   7       16.46       11.10     10.28 o 
  -9   4   7       27.80       24.33     14.49 o 
  -8   4   7       21.51       25.78     10.41 o 
  -7   4   7      244.78      245.71     22.01 o 
  -6   4   7       44.26       44.75     11.80 o 
  -5   4   7       21.16       16.18     14.49 o 
  -4   4   7       14.30        4.91     10.02 o 
  -3   4   7       50.45       40.02     10.71 o 
  -2   4   7       14.21       27.59      8.94 o 
  -1   4   7       27.55        7.02     17.44 o 
   0   4   7        9.44       68.19     26.05 o 
   1   4   7        0.01        0.91     18.80 o 
   2   4   7       31.37       28.09     23.11 o 
   3   4   7        4.75       -2.72     21.52 o 
   4   4   7        0.75      -17.44     19.26 o 
   5   4   7        9.80       -2.94     22.20 o 
   6   4   7        4.86        6.80     24.92 o 
   7   4   7       22.90       47.58     20.62 o 
 -14   5   7        1.45       14.34     13.43 o 
 -13   5   7       53.71       30.21     14.83 o 
 -12   5   7        6.10        2.67     11.02 o 
 -11   5   7       43.02       55.23     15.03 o 
 -10   5   7       64.32       54.15     14.45 o 
  -9   5   7      988.66     1010.31     53.16 o 
  -8   5   7      165.45      204.95     21.11 o 
  -7   5   7        0.67        0.75     11.34 o 
  -6   5   7      114.70       99.57     15.25 o 
  -5   5   7        0.76       13.50      9.31 o 
  -4   5   7       13.21       11.14      8.63 o 
  -3   5   7      256.78      284.58     25.14 o 
  -2   5   7      131.89      154.32     15.62 o 
  -1   5   7      256.84      204.24     24.05 o 
   0   5   7        1.36       -9.51     14.95 o 
   1   5   7      322.12      451.04     62.07 o 
   2   5   7       32.12       41.46     22.65 o 
   3   5   7        9.27       23.11     24.69 o 
   4   5   7       75.62       80.42     32.85 o 
   5   5   7       20.59       14.50     25.37 o 
   6   5   7       15.11       51.65     30.81 o 
   7   5   7        3.62        3.62     25.37 o 
 -13   6   7       13.93       24.58     13.26 o 
 -12   6   7        0.01       -3.77     11.45 o 
 -11   6   7       37.27       19.37     18.93 o 
 -10   6   7        0.99       -7.70     14.26 o 
  -9   6   7        7.13        8.55      9.98 o 
  -8   6   7       74.77       54.01     13.38 o 
  -7   6   7      267.16      276.22     24.02 o 
  -6   6   7        1.56        8.79      9.33 o 
  -5   6   7       17.60       13.59     11.53 o 
  -4   6   7       18.63       12.66      8.17 o 
  -3   6   7        8.15       13.53      8.17 o 
  -2   6   7        7.53       10.74      7.67 o 
  -1   6   7        8.50        4.58     11.13 o 
   0   6   7      206.97      264.14     48.48 o 
   1   6   7        0.97       -6.80     16.31 o 
   2   6   7       17.99        2.72     18.58 o 
   3   6   7      114.74      105.79     33.98 o 
   4   6   7       23.30       11.10     22.20 o 
   5   6   7        4.84       16.76     26.96 o 
   6   6   7       12.45      -30.81     22.65 o 
   7   6   7       27.64       10.19     26.73 o 
 -13   7   7       18.48       13.94     14.82 o 
 -12   7   7       30.11       12.11     12.52 o 
 -11   7   7       74.96       38.96     14.18 o 
 -10   7   7       22.99       -1.97     10.37 o 
  -9   7   7       11.17       24.65     11.77 o 
  -8   7   7        2.05       -6.18      9.13 o 
  -7   7   7       26.00        6.62      9.41 o 
  -6   7   7        0.17        5.88      8.64 o 
  -5   7   7       61.65       89.72     14.10 o 
  -4   7   7       70.91       78.59     12.94 o 
  -3   7   7       33.88       51.35     19.56 o 
  -2   7   7       12.26       19.44      9.01 o 
  -1   7   7       23.32       17.25     12.27 o 
   0   7   7        4.50       10.19     20.16 o 
   1   7   7      188.41      264.37     50.74 o 
   2   7   7        7.78       20.39     20.39 o 
   3   7   7       28.59        0.23     19.03 o 
   4   7   7       18.34       15.18     22.88 o 
   5   7   7        9.00        7.48     23.33 o 
   6   7   7        5.97        7.48     25.37 o 
 -13   8   7        6.83        4.95     16.67 o 
 -12   8   7      128.60      129.30     20.64 o 
 -11   8   7        2.94       36.39     14.16 o 
 -10   8   7        3.51        4.36     10.74 o 
  -9   8   7       11.13       11.92     11.43 o 
  -8   8   7      176.85      181.65     24.46 o 
  -7   8   7       25.04       15.19      9.77 o 
  -6   8   7       38.29       31.64     16.30 o 
  -5   8   7       20.69       13.76     12.91 o 
  -4   8   7       85.12      112.47     15.43 o 
  -3   8   7      246.44      240.09     21.10 o 
  -2   8   7      110.64      158.07     25.75 o 
  -1   8   7        0.05       -9.08     10.63 o 
   0   8   7       14.23       -5.44     17.67 o 
   1   8   7        0.02       16.54     22.65 o 
   2   8   7        7.65        2.27     21.07 o 
   3   8   7        0.14        4.53     21.97 o 
   4   8   7       15.52       39.87     26.28 o 
   5   8   7        0.51       43.72     30.36 o 
   6   8   7        2.72       -0.23     26.73 o 
 -12   9   7        5.89       -4.40     13.81 o 
 -11   9   7       54.10       50.00     18.19 o 
 -10   9   7       95.31       70.88     15.93 o 
  -9   9   7      108.82       76.36     21.25 o 
  -8   9   7      108.06       99.19     16.42 o 
  -7   9   7       81.34      116.07     17.03 o 
  -6   9   7       12.86       11.46     10.20 o 
  -5   9   7        2.43       13.94      9.00 o 
  -4   9   7       40.51       39.14     17.44 o 
  -3   9   7      101.20      122.74     15.77 o 
  -2   9   7      313.38      333.79     24.28 o 
  -1   9   7       37.14       30.82     14.60 o 
   0   9   7        0.08       -8.16     18.58 o 
   1   9   7        0.03       31.04     22.43 o 
   2   9   7        7.29        9.06     21.29 o 
   3   9   7        7.91       19.94     24.92 o 
   4   9   7       18.49       45.76     29.22 o 
   5   9   7       31.90       70.91     34.89 o 
   6   9   7        0.07       24.69     30.81 o 
 -12  10   7        8.97      -18.04     12.03 o 
 -11  10   7        9.50       -6.56     11.60 o 
 -10  10   7        2.95        1.18     11.37 o 
  -9  10   7        0.81        6.11     15.48 o 
  -8  10   7       65.14       69.90     17.00 o 
  -7  10   7       11.81       18.48     11.62 o 
  -6  10   7        2.65       13.25     19.20 o 
  -5  10   7        2.07       12.50      9.32 o 
  -4  10   7       88.56       61.05     14.58 o 
  -3  10   7       56.02       59.03     14.55 o 
  -2  10   7        0.22        4.50     24.01 o 
  -1  10   7       17.72       11.50     13.88 o 
   0  10   7        8.34       -3.40     19.94 o 
   1  10   7        2.38        2.72     22.65 o 
   2  10   7        3.66       -1.13     19.26 o 
   3  10   7        0.10       -0.68     21.07 o 
   4  10   7       23.70       11.10     27.41 o 
   5  10   7        0.16      -12.69     26.28 o 
 -11  11   7       64.45       64.16     18.11 o 
 -10  11   7       45.52       34.95     15.39 o 
  -9  11   7        0.04       -1.82     11.50 o 
  -8  11   7       21.02       26.78     12.14 o 
  -7  11   7        5.08        3.76      9.26 o 
  -6  11   7        2.84       15.45     10.94 o 
  -5  11   7        2.84       17.32     10.55 o 
  -4  11   7      199.61      216.98     24.58 o 
  -3  11   7       14.03        8.37      9.23 o 
  -2  11   7        0.08       12.50     14.16 o 
  -1  11   7        3.22      -15.22     11.97 o 
   0  11   7      119.12      196.63     46.67 o 
   1  11   7        0.06       -3.85     20.61 o 
   2  11   7        5.99       -2.94     24.92 o 
   3  11   7       13.14       11.33     26.50 o 
   4  11   7       14.08       51.65     33.53 o 
   5  11   7        0.01       12.01     28.32 o 
 -11  12   7        9.21       10.25     13.94 o 
 -10  12   7       11.13        7.36     17.17 o 
  -9  12   7       77.02       84.87     21.48 o 
  -8  12   7        2.78       10.11     13.17 o 
  -7  12   7       28.13       30.17     13.14 o 
  -6  12   7        4.44       11.83     10.57 o 
  -5  12   7       11.61       23.67     10.54 o 
  -4  12   7        0.00       -3.79     10.35 o 
  -3  12   7       21.55       25.89     10.84 o 
  -2  12   7        4.89       17.65     15.23 o 
  -1  12   7       37.96       39.56     17.61 o 
   0  12   7        0.20       -7.25     23.33 o 
   1  12   7        6.70       17.44     26.96 o 
   2  12   7       43.58       -5.21     24.47 o 
   3  12   7        4.68       -9.97     24.47 o 
   4  12   7        0.28        0.45     26.73 o 
 -10  13   7       21.78       29.19     15.02 o 
  -9  13   7        0.26       -7.89     24.07 o 
  -8  13   7        1.58       -6.23     15.73 o 
  -7  13   7       26.82       23.95     12.66 o 
  -6  13   7        0.18       18.77     11.23 o 
  -5  13   7        3.55       17.83     10.67 o 
  -4  13   7        1.73       21.18     21.65 o 
  -3  13   7        7.58       13.57     10.42 o 
  -2  13   7       29.90       27.15     17.22 o 
  -1  13   7       25.02       23.45     19.60 o 
   0  13   7        1.38       -4.08     21.75 o 
   1  13   7       17.42       33.30     28.32 o 
   2  13   7        0.03      -27.86     23.11 o 
   3  13   7        5.33        1.59     26.28 o 
  -9  14   7        3.74       -8.34     11.82 o 
  -8  14   7        0.32       -4.92     11.54 o 
  -7  14   7        4.16       18.75     14.03 o 
  -6  14   7       32.97       46.59     13.07 o 
  -5  14   7        2.13       18.68     11.30 o 
  -4  14   7       16.38       14.35     18.01 o 
  -3  14   7        6.50       18.41     12.78 o 
  -2  14   7        1.64      -20.70     13.80 o 
  -1  14   7       32.99       11.41     16.15 o 
   0  14   7        2.22       -3.40     26.96 o 
   1  14   7        3.46        8.16     28.09 o 
   2  14   7        0.09        5.44     29.45 o 
  -8  15   7       22.14       12.45     14.04 o 
  -7  15   7        0.76        7.20     12.89 o 
  -6  15   7        0.79        8.95     15.67 o 
  -5  15   7        2.91       29.03     20.87 o 
  -4  15   7        8.46       31.85     19.09 o 
  -3  15   7        9.45       24.81     14.41 o 
  -2  15   7        4.11      -18.23     18.01 o 
  -1  15   7       46.81       55.91     20.41 o 
   0  15   7        1.84       22.20     30.36 o 
   1  15   7        2.35      -21.07     23.11 o 
  -6  16   7       15.51       28.64     25.71 o 
  -5  16   7        1.30       18.95     12.81 o 
  -4  16   7        0.00        8.27     16.10 o 
  -3  16   7        5.30       39.42     24.58 o 
  -2  16   7       18.28       18.14     71.25 o 
  -1  16   7       36.77       48.80     21.99 o 
 -13   0   8       22.67       15.40     21.29 o 
 -10   0   8       79.30       99.45     30.58 o 
  -9   0   8       30.70        9.54     24.35 o 
  -8   0   8       27.03        2.94     13.82 o 
  -7   0   8       91.99       77.68     17.93 o 
  -6   0   8      179.67      180.60     23.99 o 
  -5   0   8      102.22      152.85     21.22 o 
  -4   0   8       16.83       21.30     15.18 o 
  -3   0   8      167.60      196.02     23.51 o 
  -2   0   8       14.94       28.54     20.84 o 
  -1   0   8      156.76      190.06     38.74 o 
   0   0   8        0.02        6.57     20.39 o 
   1   0   8       55.14       62.07     28.09 o 
   2   0   8       52.43       44.17     25.37 o 
   3   0   8       19.78       17.44     25.60 o 
   4   0   8        2.51       22.43     26.05 o 
   5   0   8       40.58       28.77     30.36 o 
   6   0   8        6.30       27.86     33.75 o 
 -13   1   8       25.90       53.46     25.60 o 
 -12   1   8       27.86       30.08     14.22 o 
 -11   1   8        8.55       11.23     11.50 o 
 -10   1   8       64.70       62.33     19.13 o 
  -9   1   8      118.78       90.53     20.32 o 
  -8   1   8      125.14      106.94     20.40 o 
  -7   1   8       15.95       16.65     13.37 o 
  -6   1   8       30.94       36.95     13.93 o 
  -5   1   8        2.10        2.23     17.90 o 
  -4   1   8       64.79       66.67     16.03 o 
  -3   1   8      119.78      142.20     17.84 o 
  -2   1   8       69.63       52.95     16.71 o 
  -1   1   8       72.36       65.92     31.38 o 
   0   1   8       95.93       88.57     28.66 o 
   1   1   8        8.84       -4.30     14.42 o 
   2   1   8        2.30       16.01     20.28 o 
   3   1   8        6.16       16.35     17.54 o 
   4   1   8       38.00       29.65     19.83 o 
   5   1   8        8.51        5.40     19.57 o 
   6   1   8       10.36       -5.06     19.62 o 
 -13   2   8        3.62        2.28     12.55 o 
 -12   2   8        0.06        0.94     11.94 o 
 -11   2   8       38.86       51.66     15.32 o 
 -10   2   8        8.80       -0.06     22.41 o 
  -9   2   8        0.05       -3.69      9.58 o 
  -8   2   8       39.16       48.35     12.94 o 
  -7   2   8        0.16        2.01      9.38 o 
  -6   2   8        1.13        2.82      8.47 o 
  -5   2   8       20.25       34.89     10.50 o 
  -4   2   8        5.25        6.53      8.74 o 
  -3   2   8      119.66      133.29     16.11 o 
  -2   2   8        5.75       25.15     20.16 o 
  -1   2   8       11.71        7.93     20.39 o 
   0   2   8        4.22       20.84     21.97 o 
   1   2   8        2.25       -2.27     18.35 o 
   2   2   8       26.69       66.96     20.89 o 
   3   2   8      102.06       61.63     35.45 o 
   4   2   8        0.02      -18.72     14.96 o 
   5   2   8       16.07       37.37     20.74 o 
   6   2   8        2.65       15.46     20.34 o 
 -13   3   8       66.51       31.52     16.26 o 
 -12   3   8       63.07       29.98     14.15 o 
 -11   3   8       19.29        3.83     11.90 o 
 -10   3   8       76.03       69.96     16.07 o 
  -9   3   8       26.64       26.75     17.52 o 
  -8   3   8        5.90        5.61      9.35 o 
  -7   3   8      352.72      421.57     30.07 o 
  -6   3   8       96.53      123.55     19.31 o 
  -5   3   8       32.52       40.20     11.18 o 
  -4   3   8      105.61       86.83     14.44 o 
  -3   3   8       16.06       20.96     10.01 o 
  -2   3   8       15.91       60.94     28.09 o 
  -1   3   8       35.99       43.50     25.60 o 
   0   3   8       18.88       12.01     22.43 o 
   1   3   8        4.00       -4.53     20.61 o 
   2   3   8      152.77      120.52     36.25 o 
   3   3   8       10.49       49.39     30.36 o 
   4   3   8       24.44       38.28     30.36 o 
   5   3   8        0.14       -4.76     27.64 o 
 -13   4   8       19.43       27.30     15.44 o 
 -12   4   8       84.81      113.18     19.56 o 
 -11   4   8       27.74       21.68     12.46 o 
 -10   4   8        2.53       -2.45     10.75 o 
  -9   4   8        1.98        1.64     10.31 o 
  -8   4   8       29.51       11.20     11.45 o 
  -7   4   8      215.81      190.83     20.81 o 
  -6   4   8       96.22       94.06     17.85 o 
  -5   4   8        1.73        9.28     10.56 o 
  -4   4   8       23.78       21.16     21.12 o 
  -3   4   8       54.86       47.73     15.54 o 
  -2   4   8       33.77       67.28     28.09 o 
  -1   4   8       46.72       19.94     23.56 o 
   0   4   8       20.87        7.02     21.75 o 
   1   4   8        0.00       16.99     22.20 o 
   2   4   8        3.16       -2.04     21.29 o 
   3   4   8        0.31        5.89     22.20 o 
   4   4   8       58.44       35.57     27.41 o 
   5   4   8       23.26        0.45     28.77 o 
 -13   5   8        6.16       -2.88     16.48 o 
 -12   5   8       29.05       28.95     14.30 o 
 -11   5   8       45.33       71.59     39.14 o 
 -10   5   8       82.96       65.09     15.84 o 
  -9   5   8       22.19       15.17     11.91 o 
  -8   5   8      140.96      146.13     19.87 o 
  -7   5   8      424.70      405.31     36.46 o 
  -6   5   8      278.87      276.32     24.02 o 
  -5   5   8       62.85       52.66     14.09 o 
  -4   5   8        3.52       -3.78     12.16 o 
  -3   5   8        4.70       22.47     14.48 o 
  -2   5   8       61.33       35.11     25.15 o 
  -1   5   8       18.06       13.37     21.75 o 
   0   5   8        1.41        5.21     20.61 o 
   1   5   8        5.03       -9.74     21.52 o 
   2   5   8       52.20       19.71     24.69 o 
   3   5   8       77.09       22.43     25.37 o 
   4   5   8       30.56       14.95     29.90 o 
   5   5   8       10.93       17.44     28.09 o 
 -12   6   8        1.01      -16.53     11.02 o 
 -11   6   8       14.82       32.82     13.87 o 
 -10   6   8       71.73       53.37     16.96 o 
  -9   6   8        1.72       -3.83     10.41 o 
  -8   6   8       19.95       14.89     11.22 o 
  -7   6   8        1.69       -2.00      9.73 o 
  -6   6   8       14.70       11.15      9.98 o 
  -5   6   8       22.26       48.73     23.06 o 
  -4   6   8      454.35      491.02     31.72 o 
  -3   6   8       33.86       24.31     15.15 o 
  -2   6   8        4.36       -8.16     18.80 o 
  -1   6   8       14.47        9.51     20.84 o 
   0   6   8        0.22       -8.38     20.16 o 
   1   6   8        1.83       35.79     24.69 o 
   2   6   8      131.27      101.94     34.43 o 
   3   6   8       26.63       41.00     28.77 o 
   4   6   8       43.32       23.33     27.18 o 
   5   6   8        0.18      -20.84     28.32 o 
 -12   7   8       68.00       43.05     16.47 o 
 -11   7   8        7.68        0.69     12.34 o 
 -10   7   8        0.00       -0.85     19.48 o 
  -9   7   8      154.41      127.88     19.24 o 
  -8   7   8        0.24        2.72     16.61 o 
  -7   7   8        0.47      -11.56      9.35 o 
  -6   7   8      134.72      172.38     19.92 o 
  -5   7   8      547.65      513.73     33.52 o 
  -4   7   8       93.91      136.47     21.02 o 
  -3   7   8        0.40        2.47     12.88 o 
  -2   7   8      153.32       87.44     31.04 o 
  -1   7   8        1.49       -4.98     20.16 o 
   0   7   8       28.19       28.32     25.37 o 
   1   7   8        6.93       47.80     27.18 o 
   2   7   8       36.24       38.06     29.00 o 
   3   7   8        6.33       32.62     30.13 o 
   4   7   8        7.10       32.39     29.45 o 
 -12   8   8        0.01       11.82     13.57 o 
 -11   8   8       20.12       22.25     14.43 o 
 -10   8   8        3.02        4.55     12.19 o 
  -9   8   8        2.99        3.94     11.41 o 
  -8   8   8       47.86       45.48     13.55 o 
  -7   8   8        6.15       19.07     11.42 o 
  -6   8   8       29.15       41.76     11.80 o 
  -5   8   8       73.10      101.48     22.11 o 
  -4   8   8        1.35        5.23      9.33 o 
  -3   8   8      112.62      148.08     26.67 o 
  -2   8   8       29.11       36.70     26.28 o 
  -1   8   8        0.68      -20.61     17.90 o 
   0   8   8        8.99       16.31     22.43 o 
   1   8   8        1.01        4.53     22.88 o 
   2   8   8        2.91       -0.68     24.24 o 
   3   8   8        3.71        0.68     28.77 o 
   4   8   8        1.79       28.32     32.17 o 
 -11   9   8       43.71       57.98     17.42 o 
 -10   9   8       58.68       42.54     14.88 o 
  -9   9   8       34.19        9.80     12.99 o 
  -8   9   8       37.18       29.47     25.96 o 
  -7   9   8      106.76      139.98     19.90 o 
  -6   9   8       29.21       34.83     12.06 o 
  -5   9   8        4.88       17.54     16.15 o 
  -4   9   8        1.57        6.81     10.58 o 
  -3   9   8      182.15      215.09     56.41 o 
  -2   9   8      118.01      203.66     47.12 o 
  -1   9   8       21.91       42.14     27.18 o 
   0   9   8        6.73       32.39     26.73 o 
   1   9   8        0.11      -13.37     21.75 o 
   2   9   8        0.72      -23.11     22.43 o 
   3   9   8        0.05        5.21     25.60 o 
   4   9   8        0.01        5.89     30.81 o 
 -11  10   8        3.80        4.67     19.99 o 
 -10  10   8        6.04       23.79     14.35 o 
  -9  10   8       81.62       70.71     19.98 o 
  -8  10   8       34.46       41.63     14.53 o 
  -7  10   8        1.05       -2.42     10.56 o 
  -6  10   8       11.95        9.82     13.05 o 
  -5  10   8       62.56       96.90     19.31 o 
  -4  10   8       10.01        3.59     11.21 o 
  -3  10   8       78.58       74.18     25.71 o 
  -2  10   8        0.45       -2.72     23.56 o 
  -1  10   8        0.05       33.07     26.05 o 
   0  10   8       25.51       24.24     25.37 o 
   1  10   8       10.60        7.25     23.11 o 
   2  10   8       12.61       44.17     29.90 o 
   3  10   8        0.55        7.02     28.09 o 
 -10  11   8        0.88      -14.52     11.45 o 
  -9  11   8        0.31        6.46     11.65 o 
  -8  11   8       26.56       48.50     15.93 o 
  -7  11   8       13.59       10.53     12.33 o 
  -6  11   8       40.58       68.09     15.73 o 
  -5  11   8        5.45       15.18     20.29 o 
  -4  11   8        0.26       -8.54     10.08 o 
  -3  11   8        4.25        1.27     14.58 o 
  -2  11   8      137.55      100.36     36.02 o 
  -1  11   8        2.41       -9.97     24.01 o 
   0  11   8        2.59       -9.29     20.61 o 
   1  11   8        1.52       -2.94     24.92 o 
   2  11   8        3.41       -1.36     26.73 o 
  -9  12   8        0.70       -5.74     12.97 o 
  -8  12   8        1.57       -3.92     10.97 o 
  -7  12   8        8.35       24.13     14.05 o 
  -6  12   8       15.64       28.10     12.93 o 
  -5  12   8       11.90       17.97     11.85 o 
  -4  12   8        1.02      -15.98     11.65 o 
  -3  12   8        3.67       -2.09     21.75 o 
  -2  12   8       10.44       -3.62     24.92 o 
  -1  12   8       18.22       39.64     32.39 o 
   0  12   8        1.54       25.83     29.00 o 
   1  12   8        9.45        1.81     26.73 o 
   2  12   8        0.10       19.94     28.09 o 
  -8  13   8       15.84       12.74     15.23 o 
  -7  13   8        4.47        0.48     11.32 o 
  -6  13   8       15.00       23.31     12.56 o 
  -5  13   8        1.06        8.79     21.31 o 
  -4  13   8        0.40       51.70     30.92 o 
  -3  13   8        9.87       27.32     20.03 o 
  -2  13   8        6.22      -16.31     24.47 o 
  -1  13   8        4.05       -4.30     25.15 o 
   0  13   8       40.36       68.41     35.34 o 
  -6  14   8       10.37       18.50     15.98 o 
  -5  14   8        5.59       13.23     12.15 o 
  -4  14   8       10.74       34.99     27.18 o 
  -3  14   8        0.07       -6.80     22.65 o 
  -2  14   8        3.61       31.26     31.49 o 
  -1  14   8       10.69      -10.42     27.64 o 
 -12   1   9        8.58       38.28     24.24 o 
 -11   1   9       38.48       63.50     30.47 o 
 -10   1   9       43.12       18.83     31.94 o 
  -9   1   9       10.86        0.14     12.45 o 
  -8   1   9        0.01        4.30     18.12 o 
  -7   1   9       13.03        2.04     19.26 o 
  -6   1   9       15.06       17.90     13.18 o 
  -5   1   9       53.92       69.42     13.43 o 
  -4   1   9       56.99       53.24     27.64 o 
  -3   1   9       59.65       50.74     25.37 o 
  -2   1   9        9.91       11.33     24.92 o 
  -1   1   9       32.76       49.61     28.32 o 
   0   1   9        0.52       13.37     26.05 o 
   1   1   9       22.95      -12.91     24.24 o 
   2   1   9       25.26       34.89     31.49 o 
   3   1   9       13.87      -15.40     24.24 o 
   4   1   9       30.30       25.15     33.30 o 
 -12   2   9        3.40      -10.33     15.52 o 
 -11   2   9        4.55        3.32     14.71 o 
 -10   2   9       37.43       25.84     15.00 o 
  -9   2   9      165.96      181.00     32.25 o 
  -8   2   9       36.76       25.25     12.84 o 
  -7   2   9       19.71       26.52     12.11 o 
  -6   2   9       30.25       30.88     11.58 o 
  -5   2   9        7.08        1.47     12.36 o 
  -4   2   9       13.05       19.26     22.20 o 
  -3   2   9      227.45      239.00     46.21 o 
  -2   2   9       51.34      138.19     37.38 o 
  -1   2   9      153.30      162.65     41.68 o 
   0   2   9        1.12       15.86     26.05 o 
   1   2   9       28.20       38.28     28.77 o 
   2   2   9       26.52        4.30     29.00 o 
   3   2   9        1.92        1.81     29.22 o 
 -12   3   9        3.38        6.21     14.09 o 
 -11   3   9       15.57       13.03     26.24 o 
 -10   3   9       59.85       29.52     14.63 o 
  -9   3   9       29.97        0.42     11.95 o 
  -8   3   9        1.21        3.89     12.22 o 
  -7   3   9       78.68       66.98     14.85 o 
  -6   3   9       28.95       33.71     11.71 o 
  -5   3   9       39.56       35.28     14.19 o 
  -4   3   9       26.55       -7.48     20.61 o 
  -3   3   9       43.66       35.11     26.73 o 
  -2   3   9       13.76       -0.68     21.07 o 
  -1   3   9       44.53       31.72     29.45 o 
   0   3   9        1.10      -12.23     25.15 o 
   1   3   9        5.04        2.27     25.83 o 
   2   3   9       61.37       51.88     36.25 o 
   3   3   9        0.28       20.61     30.81 o 
 -12   4   9        0.04       -6.39     13.80 o 
 -11   4   9        2.41        5.18     13.86 o 
 -10   4   9        0.02        9.86     14.39 o 
  -9   4   9        2.59       -3.17     11.43 o 
  -8   4   9       55.43       85.10     16.65 o 
  -7   4   9       21.05       24.21     12.31 o 
  -6   4   9       32.87       31.15     12.68 o 
  -5   4   9        7.48        6.91     11.92 o 
  -4   4   9        0.64       -5.92     13.68 o 
  -3   4   9        5.22       11.33     24.92 o 
  -2   4   9       12.42       -0.91     24.92 o 
  -1   4   9       32.07       26.50     27.41 o 
   0   4   9       61.06       36.47     26.73 o 
   1   4   9        2.92       33.75     30.58 o 
   2   4   9        0.64       64.79     34.21 o 
   3   4   9        0.26       43.04     34.43 o 
 -11   5   9       20.01       20.26     15.21 o 
 -10   5   9        8.12       10.90     21.35 o 
  -9   5   9        2.97      -14.94     11.63 o 
  -8   5   9      157.53      140.03     29.41 o 
  -7   5   9      234.63      306.41     30.95 o 
  -6   5   9       31.66       45.00     19.03 o 
  -5   5   9       79.16       65.07     16.93 o 
  -4   5   9        0.43       -3.78     14.04 o 
  -3   5   9       50.38       60.71     32.62 o 
  -2   5   9       12.64       -4.76     22.43 o 
  -1   5   9       19.32        9.29     21.75 o 
   0   5   9       19.54       42.59     29.22 o 
   1   5   9       40.46       38.28     31.49 o 
   2   5   9       34.45       26.96     30.58 o 
   3   5   9        0.01       50.29     34.43 o 
 -11   6   9        1.42      -15.36     25.46 o 
 -10   6   9       20.52        9.12     12.69 o 
  -9   6   9       62.24       45.93     15.42 o 
  -8   6   9        2.82       10.86     11.55 o 
  -7   6   9       34.48       31.06     12.40 o 
  -6   6   9        7.60       24.33     14.17 o 
  -5   6   9        0.91        0.20     12.48 o 
  -4   6   9       26.52       26.88     16.76 o 
  -3   6   9       94.21       50.29     29.90 o 
  -2   6   9        1.69        7.02     24.92 o 
  -1   6   9       91.49       98.54     38.96 o 
   0   6   9       22.27       23.11     27.86 o 
   1   6   9        0.00       14.05     27.18 o 
   2   6   9       16.19       12.91     29.22 o 
 -11   7   9        2.29        0.56     12.91 o 
 -10   7   9        3.09      -17.22     11.48 o 
  -9   7   9        0.26        2.92     12.46 o 
  -8   7   9        1.19       11.28     18.52 o 
  -7   7   9       89.84       94.43     31.49 o 
  -6   7   9        2.82       12.52     14.70 o 
  -5   7   9        0.09       11.00      9.86 o 
  -4   7   9        3.47       16.11     15.93 o 
  -3   7   9       24.95        1.81     26.05 o 
  -2   7   9        0.98       -1.13     24.24 o 
  -1   7   9        1.91        7.25     27.64 o 
   0   7   9       27.16       78.61     37.15 o 
   1   7   9        0.07       -4.08     29.68 o 
   2   7   9        0.02       92.20     39.64 o 
 -10   8   9        0.40      -12.24     12.44 o 
  -9   8   9       10.66       -3.55     12.21 o 
  -8   8   9       63.06       94.27     17.56 o 
  -7   8   9        0.25        0.24     11.30 o 
  -6   8   9      125.50      141.10     30.98 o 
  -5   8   9        2.22        9.18     14.39 o 
  -4   8   9       17.92        2.31     16.97 o 
  -3   8   9       19.23       10.65     26.50 o 
  -2   8   9       43.27       82.01     35.34 o 
  -1   8   9        8.03        2.72     26.28 o 
   0   8   9       14.50       42.82     29.90 o 
   1   8   9       14.06       16.99     31.26 o 
   2   8   9        5.37      -13.14     28.09 o 
  -9   9   9        1.13        1.09     13.53 o 
  -8   9   9        5.78       13.47     12.53 o 
  -7   9   9        1.12       18.37     12.82 o 
  -6   9   9       78.83       82.49     32.26 o 
  -5   9   9       48.85       66.67     37.27 o 
  -4   9   9        7.10       13.43     29.90 o 
  -3   9   9       62.70       31.04     30.36 o 
  -2   9   9       13.81       60.71     32.85 o 
  -1   9   9       32.12       30.81     30.58 o 
   0   9   9       14.52        8.61     27.41 o 
   1   9   9        2.44        4.08     28.54 o 
  -9  10   9        0.00      -13.72     13.18 o 
  -8  10   9        2.15       10.68     14.64 o 
  -7  10   9        4.45        0.61     11.98 o 
  -6  10   9        0.24       -7.65     15.76 o 
  -5  10   9       83.98      115.79     27.07 o 
  -4  10   9       14.05      -13.82     22.88 o 
  -3  10   9        1.42       21.97     28.77 o 
  -2  10   9       19.95       39.19     30.58 o 
  -1  10   9        4.23       21.29     31.26 o 
   0  10   9        7.75       21.75     30.36 o 
  -7  11   9        5.41       17.09     16.31 o 
  -6  11   9        1.27       15.20     12.47 o 
  -5  11   9        2.00       23.72     24.69 o 
  -4  11   9       47.22       28.54     27.41 o 
  -3  11   9       34.35       35.57     30.36 o 
  -2  11   9        2.08       22.20     29.90 o 
  -1  11   9        6.74      -22.43     28.77 o 
  -5  12   9        6.25       48.55     21.22 o 
  -4  12   9        0.77       16.54     26.28 o 
  -3  12   9        9.98       38.28     33.30 o 
 -10   1  10       32.96       18.12     24.24 o 
  -9   1  10       30.04       47.79     18.93 o 
  -8   1  10       51.91       50.12     18.74 o 
  -7   1  10       26.42       32.60     16.83 o 
  -6   1  10       80.85       61.53     18.90 o 
 -10   2  10        0.37       -8.39     14.80 o 
  -9   2  10       34.22       34.31     29.34 o 
  -8   2  10        1.07       26.47     16.19 o 
  -7   2  10       27.85       37.20     30.92 o 
  -6   2  10        8.74       19.00     16.25 o 
  -2   2  10        1.72      -24.47     23.79 o 
  -1   2  10        0.73       52.78     34.43 o 
   0   2  10        1.80       16.76     32.39 o 
 -10   3  10       35.41       31.67     18.54 o 
  -9   3  10       60.12       46.72     19.22 o 
  -8   3  10      132.24      140.04     20.93 o 
  -7   3  10       45.15       68.74     16.53 o 
  -6   3  10       18.38       38.66     17.89 o 
  -5   3  10       43.01       97.18     26.50 o 
  -4   3  10        0.77       20.39     29.00 o 
  -3   3  10       76.00       70.23     35.57 o 
  -2   3  10        2.66       -3.85     25.60 o 
  -1   3  10       16.78       -8.38     26.73 o 
   0   3  10        5.52       16.76     33.75 o 
  -9   4  10       12.06       27.37     14.89 o 
  -8   4  10        9.81       -2.91     12.65 o 
  -7   4  10      192.74      234.15     24.89 o 
  -6   4  10        4.11       22.03     26.62 o 
  -5   4  10      106.22      146.12     34.21 o 
  -4   4  10       32.46       35.79     32.39 o 
  -3   4  10       13.54        7.25     30.36 o 
  -2   4  10        9.28       10.65     31.04 o 
  -1   4  10        0.34       38.06     33.07 o 
   0   4  10       10.98      -15.86     29.22 o 
  -9   5  10        0.28      -13.15     13.02 o 
  -8   5  10       20.35       26.83     14.86 o 
  -7   5  10        0.05       -1.75     11.83 o 
  -6   5  10        5.99       17.30     46.78 o 
  -5   5  10       16.32       72.49     23.33 o 
  -4   5  10        8.99       -5.44     29.68 o 
  -3   5  10       26.73       37.38     30.36 o 
  -2   5  10       18.82       -9.29     25.83 o 
  -1   5  10        1.94       12.01     30.13 o 
   0   5  10        1.29       50.06     37.83 o 
  -9   6  10        0.05       -1.70     12.73 o 
  -8   6  10        2.21        9.63     13.00 o 
  -7   6  10       53.27       67.44     16.96 o 
  -6   6  10       93.34      145.42     29.56 o 
  -5   6  10        6.45       67.28     24.69 o 
  -4   6  10        0.45       29.90     32.85 o 
  -3   6  10      131.52       55.95     36.25 o 
  -2   6  10        5.23       25.60     31.04 o 
  -1   6  10        1.62       46.89     35.34 o 
  -8   7  10       75.82       30.49     16.68 o 
  -7   7  10        0.22       13.57     13.20 o 
  -6   7  10      126.29       99.36     68.87 o 
  -5   7  10        0.20       72.04     25.37 o 
  -4   7  10        4.16       -3.62     27.41 o 
  -3   7  10       59.64       41.46     34.43 o 
  -2   7  10        0.03       33.75     33.07 o 
  -7   8  10       19.54       18.31     12.94 o 
  -6   8  10       22.29       22.15     23.79 o 
  -5   8  10       29.29       88.58     31.26 o 
  -4   8  10        8.65       30.13     34.89 o 
  -3   8  10        0.44      -31.49     28.32 o 
                                                 
